# Supplementary material for: Slow magnetic relaxation in distorted tetrahedral Dy(iii) aryloxide complexes
Source: Chem Commun (Camb). 2021 Aug 12;57(73):9208–11. doi: 10.1039/d1cc02707g (PMC8438701; doi:10.1039/d1cc02707g)
Supplement: CC-057-D1CC02707G-s002 [file CC-057-D1CC02707G-s002.cif]

# Electronic Supplementary Material (ESI) for ChemComm.
# This journal is © The Royal Society of Chemistry 2021

####################################################################### 
# 
# This file contains crystal structure data downloaded from the 
# Cambridge Structural Database (CSD) hosted by the Cambridge 
# Crystallographic Data Centre (CCDC).
# 
# Full information about CCDC data access policies and citation 
# guidelines are available at http://www.ccdc.cam.ac.uk/access/V1 
# 
# Audit and citation data items may have been added by the CCDC. 
# Please retain this information to preserve the provenance of 
# this file and to allow appropriate attribution of the data. 
# 
#######################################################################

data_rdpm232_Complex1
_database_code_depnum_ccdc_archive 'CCDC 2085017'
loop_
_audit_author_name
_audit_author_address
'George Whitehead'
;The University of Manchester
United Kingdom
;
_audit_update_record             
;
2021-05-21 deposited with the CCDC.	2021-08-12 downloaded from the CCDC.
;
_manchester_internal_diff_code   FRX(right)
_manchester_internal_coll_name   RDPM232
_manchester_internal_coll_client VP/DPM
_manchester_internal_coll_type   custom
_manchester_internal_coll_frame_time '1 & 4'
_manchester_internal_coll_frame_width 1
_manchester_internal_coll_frame_method '\w scans'
_manchester_internal_coll_user   Ash
_manchester_internal_coll_date   08/09/2020
_manchester_internal_process_user VP
_manchester_internal_process_date 08/09/2020
_manchester_internal_solution_user VP
_manchester_internal_solution_date 15/09/2020
_manchester_internal_refinement_user VP
_manchester_internal_refinement_date 16/09/2020
_manchester_internal_validation_date 10/05/21
_manchester_internal_validation_user GW

_audit_creation_date             2021-05-11
_audit_creation_method           
;
Olex2 1.3
(compiled 2020.11.12 svn.r5f609507 for OlexSys, GUI svn.r6272)
;
_shelx_SHELXL_version_number     2018/3
_chemical_name_common            ?
_chemical_name_systematic        '[Dy(OAd*)2Cl2]'
_chemical_formula_moiety         'C60 H82 Cl2 Dy O2, C24 H48 Na O6, 3(C4 H8 O)'
_chemical_formula_sum            'C96 H154 Cl2 Dy Na O11'
_chemical_formula_weight         1740.57
_chemical_melting_point          ?
_chemical_oxdiff_formula         C68H98ClDyO4
_chemical_oxdiff_usercomment     115_VP
loop_
_atom_type_symbol
_atom_type_description
_atom_type_scat_dispersion_real
_atom_type_scat_dispersion_imag
_atom_type_scat_source
C C 0.0181 0.0091 'International Tables Vol C Tables 4.2.6.8 and 6.1.1.4'
H H 0.0000 0.0000 'International Tables Vol C Tables 4.2.6.8 and 6.1.1.4'
Cl Cl 0.3639 0.7018 'International Tables Vol C Tables 4.2.6.8 and 6.1.1.4'
Dy Dy -9.8046 9.8477 'International Tables Vol C Tables 4.2.6.8 and 6.1.1.4'
Na Na 0.1353 0.1239 'International Tables Vol C Tables 4.2.6.8 and 6.1.1.4'
O O 0.0492 0.0322 'International Tables Vol C Tables 4.2.6.8 and 6.1.1.4'

_shelx_space_group_comment       
;
The symmetry employed for this shelxl refinement is uniquely defined
by the following loop, which should always be used as a source of
symmetry information in preference to the above space-group names.
They are only intended as comments.
;
_space_group_crystal_system      monoclinic
_space_group_IT_number           14
_space_group_name_H-M_alt        'P 1 21/c 1'
_space_group_name_Hall           '-P 2ybc'
loop_
_space_group_symop_operation_xyz
'x, y, z'
'-x, y+1/2, -z+1/2'
'-x, -y, -z'
'x, -y-1/2, z-1/2'

_cell_length_a                   11.39679(13)
_cell_length_b                   46.8821(5)
_cell_length_c                   16.9513(2)
_cell_angle_alpha                90
_cell_angle_beta                 94.0073(11)
_cell_angle_gamma                90
_cell_volume                     9035.02(18)
_cell_formula_units_Z            4
_cell_measurement_reflns_used    17095
_cell_measurement_temperature    150.00(10)
_cell_measurement_theta_max      75.8050
_cell_measurement_theta_min      2.7680
_shelx_estimated_absorpt_T_max   0.645
_shelx_estimated_absorpt_T_min   0.245
_exptl_absorpt_coefficient_mu    5.463
_exptl_absorpt_correction_T_max  1.000
_exptl_absorpt_correction_T_min  0.612
_exptl_absorpt_correction_type   gaussian
_exptl_absorpt_process_details   
;
CrysAlisPro 1.171.40.7b (Rigaku Oxford Diffraction, 2018)
Numerical absorption correction based on gaussian integration over
			a multifaceted crystal model
Empirical absorption correction using spherical harmonics,
 implemented in SCALE3 ABSPACK scaling algorithm.
;
_exptl_absorpt_special_details   ?
_exptl_crystal_colour            'clear colourless'
_exptl_crystal_colour_lustre     clear
_exptl_crystal_colour_modifier   .
_exptl_crystal_colour_primary    colourless
_exptl_crystal_density_diffrn    1.280
_exptl_crystal_density_meas      ?
_exptl_crystal_density_method    ?
_exptl_crystal_description       block
_exptl_crystal_F_000             3716
loop_
_exptl_crystal_face_index_h
_exptl_crystal_face_index_k
_exptl_crystal_face_index_l
_exptl_crystal_face_perp_dist
-7 -2 2 0.1324
2 -29 -1 0.0576
0 -29 -4 0.0604
-2 -5 -10 0.0809
0 3 11 0.0434
1 -22 7 0.0432
2 -26 4 0.0561
0 28 -4 0.0201
-7 0 -1 0.1271
1 -17 -9 0.0613
2 18 8 0.0364
0 -30 1 0.0642

_exptl_crystal_size_max          0.358
_exptl_crystal_size_mid          0.12
_exptl_crystal_size_min          0.088
loop_
_exptl_oxdiff_crystal_face_indexfrac_h
_exptl_oxdiff_crystal_face_indexfrac_k
_exptl_oxdiff_crystal_face_indexfrac_l
_exptl_oxdiff_crystal_face_x
_exptl_oxdiff_crystal_face_y
_exptl_oxdiff_crystal_face_z
-7.3096 -2.2923 2.2318 0.1695 0.1130 0.9790
1.9905 -29.0072 -0.9895 -0.1012 -0.9847 -0.0770
-0.0127 -28.9896 -3.9868 -0.3828 -0.9239 0.1981
-2.0051 -4.9836 -9.9822 -0.9209 -0.0829 0.3283
0.0008 3.0039 10.9772 1.0013 0.0694 -0.0524
0.9915 -21.9969 6.9913 0.6257 -0.7524 -0.0130
2.4591 -26.0595 4.0872 0.3650 -0.9147 -0.1734
0.1001 28.1092 -4.2219 -0.3646 0.9137 -0.1793
-7.3467 0.0929 -0.5125 -0.0789 0.1977 0.9771
1.4507 -16.7287 -9.0618 -0.8300 -0.5547 -0.0590
1.5440 18.0917 8.3601 0.7802 0.5215 -0.3454
-0.0134 -29.9868 1.0032 0.0707 -0.9685 0.1894

_exptl_transmission_factor_max   ?
_exptl_transmission_factor_min   ?
_diffrn_reflns_av_R_equivalents  0.0470
_diffrn_reflns_av_unetI/netI     0.0539
_diffrn_reflns_Laue_measured_fraction_full 0.997
_diffrn_reflns_Laue_measured_fraction_max 0.966
_diffrn_reflns_limit_h_max       6
_diffrn_reflns_limit_h_min       -13
_diffrn_reflns_limit_k_max       45
_diffrn_reflns_limit_k_min       -57
_diffrn_reflns_limit_l_max       21
_diffrn_reflns_limit_l_min       -20
_diffrn_reflns_number            50657
_diffrn_reflns_point_group_measured_fraction_full 0.997
_diffrn_reflns_point_group_measured_fraction_max 0.966
_diffrn_reflns_theta_full        67.684
_diffrn_reflns_theta_max         76.106
_diffrn_reflns_theta_min         2.778
_diffrn_ambient_environment      N~2~
_diffrn_ambient_temperature      150.00(10)
_diffrn_detector                 'CCD plate'
_diffrn_detector_area_resol_mean ?
_diffrn_measured_fraction_theta_full 0.997
_diffrn_measured_fraction_theta_max 0.966
_diffrn_measurement_details      
;
List of Runs (angles in degrees, time in seconds):

  # Type    Start    End  Width  t~exp~   \w     \q     \k     \f   Frames
#--------------------------------------------------------------------------
  1  \w      0.00  68.00   1.00    1.00    --    5.00  57.00  30.00   68
  2  \w    -76.00  40.00   1.00    1.00    --  -45.60  57.00  90.00  116
  3  \w    -61.00  44.00   1.00    1.00    --  -45.60  57.00 150.00  105
  4  \w   -158.00-115.00   1.00    4.00    -- -107.20 -57.00-150.00   43
  5  \w   -196.00-163.00   1.00    4.00    -- -107.20 -57.00-150.00   33
  6  \w   -114.00 -62.00   1.00    4.00    -- -107.20  57.00 150.00   52
  7  \w   -136.00-108.00   1.00    4.00    -- -107.20  57.00 120.00   28
  8  \w   -144.00 -19.00   1.00    4.00    -- -107.20  76.00 150.00  125
  9  \w   -139.00 -25.00   1.00    4.00    -- -107.20  57.00 -30.00  114
 10  \w   -132.00 -63.00   1.00    4.00    -- -107.20  76.00-150.00   69
 11  \w   -146.00 -33.00   1.00    4.00    -- -107.20  38.00 -30.00  113
;
_diffrn_measurement_device       'four-circle diffractometer'
_diffrn_measurement_device_type  'XtaLAB AFC11 (RINC): Kappa single'
_diffrn_measurement_method       '\w scans'
_diffrn_orient_matrix_type       
'CrysAlisPro convention (1999,Acta A55,543-557)'
_diffrn_orient_matrix_UB_11      0.0043958000
_diffrn_orient_matrix_UB_12      0.0006842000
_diffrn_orient_matrix_UB_13      0.0910308000
_diffrn_orient_matrix_UB_21      -0.0263257000
_diffrn_orient_matrix_UB_22      0.0322253000
_diffrn_orient_matrix_UB_23      -0.0024943000
_diffrn_orient_matrix_UB_31      -0.1328672000
_diffrn_orient_matrix_UB_32      -0.0063589000
_diffrn_orient_matrix_UB_33      -0.0030209000
_diffrn_radiation_monochromator  mirror
_diffrn_radiation_probe          x-ray
_diffrn_radiation_type           'Cu K\a'
_diffrn_radiation_wavelength     1.54184
_diffrn_source                   'Rotating-anode X-ray tube (dual wavelength)'
_diffrn_source_type              'Rigaku (Cu) X-ray DW Source'
_reflns_Friedel_coverage         0.000
_reflns_Friedel_fraction_full    .
_reflns_Friedel_fraction_max     .
_reflns_number_gt                14786
_reflns_number_total             18249
_reflns_odcompleteness_completeness 99.70
_reflns_odcompleteness_iscentric 1
_reflns_odcompleteness_theta     68.13
_reflns_special_details          
;
 Reflections were merged by SHELXL according to the crystal
 class for the calculation of statistics and refinement.
 
 _reflns_Friedel_fraction is defined as the number of unique
 Friedel pairs measured divided by the number that would be
 possible theoretically, ignoring centric projections and
 systematic absences.
;
_reflns_threshold_expression     'I > 2\s(I)'
_computing_cell_refinement       'CrysAlisPro 1.171.40.7b (Rigaku OD, 2018)'
_computing_data_collection       'CrysAlisPro 1.171.40.7b (Rigaku OD, 2018)'
_computing_data_reduction        'CrysAlisPro 1.171.40.7b (Rigaku OD, 2018)'
_computing_molecular_graphics    'Olex2 1.3 (Dolomanov et al., 2009)'
_computing_publication_material  'Olex2 1.3 (Dolomanov et al., 2009)'
_computing_structure_refinement  'SHELXL 2018/3 (Sheldrick, 2015)'
_computing_structure_solution    'SHELXT 2014/4 (Sheldrick, 2014)'
_refine_diff_density_max         0.586
_refine_diff_density_min         -0.735
_refine_diff_density_rms         0.062
_refine_ls_extinction_coef       .
_refine_ls_extinction_method     none
_refine_ls_goodness_of_fit_ref   1.046
_refine_ls_hydrogen_treatment    constr
_refine_ls_matrix_type           full
_refine_ls_number_parameters     1370
_refine_ls_number_reflns         18249
_refine_ls_number_restraints     3979
_refine_ls_R_factor_all          0.0578
_refine_ls_R_factor_gt           0.0463
_refine_ls_restrained_S_all      1.065
_refine_ls_shift/su_max          0.001
_refine_ls_shift/su_mean         0.000
_refine_ls_structure_factor_coef Fsqd
_refine_ls_weighting_details     
'w=1/[\s^2^(Fo^2^)+(0.0762P)^2^+2.4280P] where P=(Fo^2^+2Fc^2^)/3'
_refine_ls_weighting_scheme      calc
_refine_ls_wR_factor_gt          0.1267
_refine_ls_wR_factor_ref         0.1354
_refine_special_details          ?
_olex2_refinement_description    
;
1. Restrained distances
 C88-C87
 1.49 with sigma of 0.02
 Na1-O8 \\sim Na1-O8A \\sim Na1-O3 \\sim Na1-O3A \\sim Na1-O7A \\sim Na1-O7
\\sim Na1-O4A \\sim Na1-O4 ~
 Na1-O6 \\sim Na1-O6A \\sim Na1-O5A \\sim Na1-O5
 with sigma of 0.02
2. Uiso/Uaniso restraints and constraints
O3 \\sim C61 \\sim C62 \\sim C63 \\sim C64 \\sim O4 \\sim C65 \\sim C66 \\sim
C67 \\sim C68 \\sim O5 \\sim C69 \\sim C70 \\sim C71 \\sim C72 \\sim O6 \\sim
C73 \\sim C74 \\sim C75 \\sim C76 \\sim O7 \\sim C77 \\sim C78 \\sim C79 \\sim
C80 \\sim O8 \\sim C81 \\sim C82 \\sim C83 \\sim C84 \\sim O9 \\sim C85 \\sim
C86 \\sim C87 \\sim C88 \\sim O10 \\sim C89 \\sim C90 \\sim C91 \\sim C92 \\sim
O11 \\sim C93 \\sim C94 \\sim C95 \\sim C96 \\sim O3A \\sim C61A \\sim C62A
\\sim C63A \\sim C64A \\sim O4A \\sim C65A \\sim C66A \\sim C67A \\sim C68A
\\sim O5A \\sim C69A \\sim C70A \\sim C71A \\sim C72A \\sim O6A \\sim C73A
\\sim C74A \\sim C75A \\sim C76A \\sim O7A \\sim C77A \\sim C78A \\sim C79A
\\sim C80A \\sim O8A \\sim C81A \\sim C82A \\sim C83A \\sim C84A \\sim O10A
\\sim C89A \\sim C90A \\sim C91A \\sim C92A \\sim O11A \\sim C93A \\sim C94A
\\sim C95A \\sim C96A: within 2A with sigma of 0.04 and sigma for terminal
atoms of 0.08 within 2A
3. Rigid body (RIGU) restrains
 All non-hydrogen atoms
 with sigma for 1-2 distances of 0.004 and sigma for 1-3 distances of 0.004
4. Same fragment restrains
{O3, C61, C62, C63, C64} sigma for 1-2: 0.02, 1-3: 0.04
as in
{O4, C65, C66, C67, C68}
{O3, C61, C62, C63, C64} sigma for 1-2: 0.02, 1-3: 0.04
as in
{O5, C69, C70, C71, C72}
{O3, C61, C62, C63, C64} sigma for 1-2: 0.02, 1-3: 0.04
as in
{O6, C73, C74, C75, C76}
{O3, C61, C62, C63, C64} sigma for 1-2: 0.02, 1-3: 0.04
as in
{O7, C77, C78, C79, C80}
{O3, C61, C62, C63, C64} sigma for 1-2: 0.02, 1-3: 0.04
as in
{O8, C81, C82, C83, C84}
{O3, C61, C62, C63, C64} sigma for 1-2: 0.02, 1-3: 0.04
as in
{O9, C85, C86, C87, C88}
{O3, C61, C62, C63, C64} sigma for 1-2: 0.02, 1-3: 0.04
as in
{O10, C89, C90, C91, C92}
{O3, C61, C62, C63, C64} sigma for 1-2: 0.02, 1-3: 0.04
as in
{O11, C93, C94, C95, C96}
{O3, C61, C62, C63, C64} sigma for 1-2: 0.02, 1-3: 0.04
as in
{O3A, C61A, C62A, C63A, C64A}
{O3, C61, C62, C63, C64} sigma for 1-2: 0.02, 1-3: 0.04
as in
{O4A, C65A, C66A, C67A, C68A}
{O3, C61, C62, C63, C64} sigma for 1-2: 0.02, 1-3: 0.04
as in
{O5A, C69A, C70A, C71A, C72A}
{O3, C61, C62, C63, C64} sigma for 1-2: 0.02, 1-3: 0.04
as in
{O6A, C73A, C74A, C75A, C76A}
{O3, C61, C62, C63, C64} sigma for 1-2: 0.02, 1-3: 0.04
as in
{O7A, C77A, C78A, C79A, C80A}
{O3, C61, C62, C63, C64} sigma for 1-2: 0.02, 1-3: 0.04
as in
{O8A, C81A, C82A, C83A, C84A}
{O3, C61, C62, C63, C64} sigma for 1-2: 0.02, 1-3: 0.04
as in
{O10A, C89A, C90A, C91A, C92A}
{O3, C61, C62, C63, C64} sigma for 1-2: 0.02, 1-3: 0.04
as in
{O11A, C93A, C94A, C95A, C96A}
5. Others
 Sof(O5)=Sof(C69)=Sof(H69A)=Sof(H69B)=Sof(C70)=Sof(H70A)=Sof(H70B)=Sof(C71)=
 Sof(H71A)=Sof(H71B)=Sof(C72)=Sof(H72A)=Sof(H72B)=Sof(O6)=Sof(C73)=Sof(H73A)=
 Sof(H73B)=Sof(C74)=Sof(H74A)=Sof(H74B)=Sof(C75)=Sof(H75A)=Sof(H75B)=Sof(C76)=
 Sof(H76A)=Sof(H76B)=Sof(O8)=Sof(C81)=Sof(H81A)=Sof(H81B)=Sof(C82)=Sof(H82A)=
 Sof(H82B)=Sof(C83)=Sof(H83A)=Sof(H83B)=Sof(C84)=Sof(H84A)=Sof(H84B)=Sof(O7A)=
 Sof(C77A)=Sof(H77C)=Sof(H77D)=Sof(C78A)=Sof(H78C)=Sof(H78D)=Sof(C79A)=
 Sof(H79C)=Sof(H79D)=Sof(C80A)=Sof(H80C)=Sof(H80D)=1-FVAR(1)
 Sof(O7)=Sof(C77)=Sof(H77A)=Sof(H77B)=Sof(C78)=Sof(H78A)=Sof(H78B)=Sof(C79)=
 Sof(H79A)=Sof(H79B)=Sof(C80)=Sof(H80A)=Sof(H80B)=Sof(O5A)=Sof(C69A)=Sof(H69C)=
 Sof(H69D)=Sof(C70A)=Sof(H70C)=Sof(H70D)=Sof(C71A)=Sof(H71C)=Sof(H71D)=
 Sof(C72A)=Sof(H72C)=Sof(H72D)=Sof(O6A)=Sof(C73A)=Sof(H73C)=Sof(H73D)=Sof(C74A)=
 Sof(H74C)=Sof(H74D)=Sof(C75A)=Sof(H75C)=Sof(H75D)=Sof(C76A)=Sof(H76C)=
 Sof(H76D)=Sof(O8A)=Sof(C81A)=Sof(H81C)=Sof(H81D)=Sof(C82A)=Sof(H82C)=Sof(H82D)=
 Sof(C83A)=Sof(H83C)=Sof(H83D)=Sof(C84A)=Sof(H84C)=Sof(H84D)=FVAR(1)
 Sof(O3A)=Sof(C61A)=Sof(H61C)=Sof(H61D)=Sof(C62A)=Sof(H62C)=Sof(H62D)=
 Sof(C63A)=Sof(H63C)=Sof(H63D)=Sof(C64A)=Sof(H64C)=Sof(H64D)=Sof(O4A)=Sof(C65A)=
 Sof(H65C)=Sof(H65D)=Sof(C66A)=Sof(H66C)=Sof(H66D)=Sof(C67A)=Sof(H67C)=
 Sof(H67D)=Sof(C68A)=Sof(H68C)=Sof(H68D)=1-FVAR(2)
 Sof(O3)=Sof(C61)=Sof(H61A)=Sof(H61B)=Sof(C62)=Sof(H62A)=Sof(H62B)=Sof(C63)=
 Sof(H63A)=Sof(H63B)=Sof(C64)=Sof(H64A)=Sof(H64B)=Sof(O4)=Sof(C65)=Sof(H65A)=
 Sof(H65B)=Sof(C66)=Sof(H66A)=Sof(H66B)=Sof(C67)=Sof(H67A)=Sof(H67B)=Sof(C68)=
 Sof(H68A)=Sof(H68B)=FVAR(2)
 Sof(O10A)=Sof(C89A)=Sof(H89C)=Sof(H89D)=Sof(C90A)=Sof(H90C)=Sof(H90D)=
 Sof(C91A)=Sof(H91C)=Sof(H91D)=Sof(C92A)=Sof(H92C)=Sof(H92D)=1-FVAR(3)
 Sof(O10)=Sof(C89)=Sof(H89A)=Sof(H89B)=Sof(C90)=Sof(H90A)=Sof(H90B)=Sof(C91)=
 Sof(H91A)=Sof(H91B)=Sof(C92)=Sof(H92A)=Sof(H92B)=FVAR(3)
 Sof(O11A)=Sof(C93A)=Sof(H93C)=Sof(H93D)=Sof(C94A)=Sof(H94C)=Sof(H94D)=
 Sof(C95A)=Sof(H95C)=Sof(H95D)=Sof(C96A)=Sof(H96C)=Sof(H96D)=1-FVAR(4)
 Sof(O11)=Sof(C93)=Sof(H93A)=Sof(H93B)=Sof(C94)=Sof(H94A)=Sof(H94B)=Sof(C95)=
 Sof(H95A)=Sof(H95B)=Sof(C96)=Sof(H96A)=Sof(H96B)=FVAR(4)
6.a Ternary CH refined with riding coordinates:
 C11(H11), C13(H13), C15(H15), C25(H25), C27(H27), C29(H29), C41(H41),
 C43(H43), C45(H45), C55(H55), C57(H57), C59(H59)
6.b Secondary CH2 refined with riding coordinates:
 C8(H8A,H8B), C9(H9A,H9B), C10(H10A,H10B), C12(H12A,H12B), C14(H14A,H14B),
 C16(H16A,H16B), C22(H22A,H22B), C23(H23A,H23B), C24(H24A,H24B), C26(H26A,H26B),
  C28(H28A,H28B), C30(H30A,H30B), C38(H38A,H38B), C39(H39A,H39B), C40(H40A,
 H40B), C42(H42A,H42B), C44(H44A,H44B), C46(H46A,H46B), C52(H52A,H52B),
 C53(H53A,H53B), C54(H54A,H54B), C56(H56A,H56B), C58(H58A,H58B), C60(H60A,H60B),
  C61(H61A,H61B), C62(H62A,H62B), C63(H63A,H63B), C64(H64A,H64B), C65(H65A,
 H65B), C66(H66A,H66B), C67(H67A,H67B), C68(H68A,H68B), C69(H69A,H69B),
 C70(H70A,H70B), C71(H71A,H71B), C72(H72A,H72B), C73(H73A,H73B), C74(H74A,H74B),
  C75(H75A,H75B), C76(H76A,H76B), C77(H77A,H77B), C78(H78A,H78B), C79(H79A,
 H79B), C80(H80A,H80B), C81(H81A,H81B), C82(H82A,H82B), C83(H83A,H83B),
 C84(H84A,H84B), C85(H85A,H85B), C86(H86A,H86B), C87(H87A,H87B), C88(H88A,H88B),
  C89(H89A,H89B), C90(H90A,H90B), C91(H91A,H91B), C92(H92A,H92B), C93(H93A,
 H93B), C94(H94A,H94B), C95(H95A,H95B), C96(H96A,H96B), C61A(H61C,H61D),
 C62A(H62C,H62D), C63A(H63C,H63D), C64A(H64C,H64D), C65A(H65C,H65D), C66A(H66C,
 H66D), C67A(H67C,H67D), C68A(H68C,H68D), C69A(H69C,H69D), C70A(H70C,H70D),
 C71A(H71C,H71D), C72A(H72C,H72D), C73A(H73C,H73D), C74A(H74C,H74D), C75A(H75C,
 H75D), C76A(H76C,H76D), C77A(H77C,H77D), C78A(H78C,H78D), C79A(H79C,H79D),
 C80A(H80C,H80D), C81A(H81C,H81D), C82A(H82C,H82D), C83A(H83C,H83D), C84A(H84C,
 H84D), C89A(H89C,H89D), C90A(H90C,H90D), C91A(H91C,H91D), C92A(H92C,H92D),
 C93A(H93C,H93D), C94A(H94C,H94D), C95A(H95C,H95D), C96A(H96C,H96D)
6.c Aromatic/amide H refined with riding coordinates:
 C3(H3), C5(H5), C33(H33), C35(H35)
6.d Idealised Me refined as rotating group:
 C18(H18A,H18B,H18C), C19(H19A,H19B,H19C), C20(H20A,H20B,H20C), C48(H48A,H48B,
 H48C), C49(H49A,H49B,H49C), C50(H50A,H50B,H50C)
;
_atom_sites_solution_hydrogens   geom
_atom_sites_solution_primary     ?
_atom_sites_solution_secondary   ?
loop_
_atom_site_label
_atom_site_type_symbol
_atom_site_fract_x
_atom_site_fract_y
_atom_site_fract_z
_atom_site_U_iso_or_equiv
_atom_site_adp_type
_atom_site_occupancy
_atom_site_site_symmetry_order
_atom_site_calc_flag
_atom_site_refinement_flags_posn
_atom_site_refinement_flags_adp
_atom_site_refinement_flags_occupancy
_atom_site_disorder_assembly
_atom_site_disorder_group
Dy1 Dy 0.48144(2) 0.60631(2) 0.65771(2) 0.04655(7) Uani 1 1 d . . . . .
Cl1 Cl 0.32268(10) 0.58388(3) 0.56403(6) 0.0833(3) Uani 1 1 d . . . . .
Cl2 Cl 0.63007(11) 0.56598(2) 0.68026(8) 0.0954(4) Uani 1 1 d . . . . .
O1 O 0.44682(16) 0.61322(4) 0.77643(11) 0.0404(4) Uani 1 1 d . . . . .
O2 O 0.54325(17) 0.63846(4) 0.58668(12) 0.0433(4) Uani 1 1 d . . . . .
C1 C 0.4117(2) 0.62652(6) 0.84075(16) 0.0393(5) Uani 1 1 d . . . . .
C2 C 0.3001(2) 0.61967(6) 0.86900(18) 0.0424(6) Uani 1 1 d . . . . .
C3 C 0.2572(2) 0.63717(6) 0.92707(18) 0.0446(6) Uani 1 1 d . . . . .
H3 H 0.182985 0.633311 0.944044 0.054 Uiso 1 1 calc R U . . .
C4 C 0.3201(2) 0.66017(6) 0.96093(18) 0.0439(6) Uani 1 1 d . . . . .
C5 C 0.4342(2) 0.66417(6) 0.93782(17) 0.0429(6) Uani 1 1 d . . . . .
H5 H 0.479557 0.678648 0.961870 0.051 Uiso 1 1 calc R U . . .
C6 C 0.4836(2) 0.64748(6) 0.88028(16) 0.0396(5) Uani 1 1 d . . . . .
C7 C 0.2292(2) 0.59322(6) 0.83930(19) 0.0447(6) Uani 1 1 d . . . . .
C8 C 0.1208(3) 0.58802(7) 0.8877(2) 0.0546(8) Uani 1 1 d . . . . .
H8A H 0.146328 0.586010 0.943235 0.065 Uiso 1 1 calc R U . . .
H8B H 0.068540 0.604346 0.882299 0.065 Uiso 1 1 calc R U . . .
C9 C 0.3079(3) 0.56639(7) 0.8485(2) 0.0530(7) Uani 1 1 d . . . . .
H9A H 0.376681 0.568905 0.818612 0.064 Uiso 1 1 calc R U . . .
H9B H 0.334355 0.563939 0.903694 0.064 Uiso 1 1 calc R U . . .
C10 C 0.1806(2) 0.59615(7) 0.75190(19) 0.0480(6) Uani 1 1 d . . . . .
H10A H 0.126959 0.612204 0.747011 0.058 Uiso 1 1 calc R U . . .
H10B H 0.245187 0.599916 0.718981 0.058 Uiso 1 1 calc R U . . .
C11 C 0.0535(3) 0.56087(8) 0.8592(2) 0.0650(9) Uani 1 1 d . . . . .
H11 H -0.014178 0.558065 0.891013 0.078 Uiso 1 1 calc R U . . .
C12 C 0.1346(4) 0.53513(8) 0.8687(3) 0.0720(10) Uani 1 1 d . . . . .
H12A H 0.092344 0.518015 0.851527 0.086 Uiso 1 1 calc R U . . .
H12B H 0.161401 0.532815 0.923917 0.086 Uiso 1 1 calc R U . . .
C13 C 0.2404(3) 0.53957(7) 0.8189(2) 0.0615(8) Uani 1 1 d . . . . .
H13 H 0.292512 0.522950 0.824538 0.074 Uiso 1 1 calc R U . . .
C14 C 0.1988(3) 0.54327(7) 0.7326(2) 0.0631(9) Uani 1 1 d . . . . .
H14A H 0.157960 0.526172 0.713607 0.076 Uiso 1 1 calc R U . . .
H14B H 0.265970 0.546110 0.701362 0.076 Uiso 1 1 calc R U . . .
C15 C 0.1160(3) 0.56894(7) 0.7227(2) 0.0575(8) Uani 1 1 d . . . . .
H15 H 0.089029 0.571103 0.666812 0.069 Uiso 1 1 calc R U . . .
C16 C 0.0100(3) 0.56424(8) 0.7721(2) 0.0653(9) Uani 1 1 d . . . . .
H16A H -0.043110 0.580372 0.766016 0.078 Uiso 1 1 calc R U . . .
H16B H -0.032351 0.547243 0.754030 0.078 Uiso 1 1 calc R U . . .
C17 C 0.2649(3) 0.67973(7) 1.02122(19) 0.0517(7) Uani 1 1 d . . . . .
C18 C 0.2139(7) 0.66241(11) 1.0854(4) 0.139(3) Uani 1 1 d . . . . .
H18A H 0.158609 0.648865 1.062082 0.208 Uiso 1 1 calc R U . . .
H18B H 0.174552 0.674860 1.120013 0.208 Uiso 1 1 calc R U . . .
H18C H 0.275937 0.652464 1.115150 0.208 Uiso 1 1 calc R U . . .
C19 C 0.1669(4) 0.69679(12) 0.9789(3) 0.110(2) Uani 1 1 d . . . . .
H19A H 0.199542 0.709664 0.942213 0.165 Uiso 1 1 calc R U . . .
H19B H 0.126203 0.707471 1.016848 0.165 Uiso 1 1 calc R U . . .
H19C H 0.112870 0.684062 0.950790 0.165 Uiso 1 1 calc R U . . .
C20 C 0.3504(3) 0.70110(11) 1.0589(3) 0.0867(15) Uani 1 1 d . . . . .
H20A H 0.310816 0.712864 1.095049 0.130 Uiso 1 1 calc R U . . .
H20B H 0.380702 0.712836 1.018609 0.130 Uiso 1 1 calc R U . . .
H20C H 0.414102 0.691203 1.087045 0.130 Uiso 1 1 calc R U . . .
C21 C 0.6154(2) 0.65098(6) 0.86627(17) 0.0413(6) Uani 1 1 d . . . . .
C22 C 0.6778(2) 0.67180(7) 0.92603(19) 0.0470(6) Uani 1 1 d . . . . .
H22A H 0.642189 0.690527 0.919901 0.056 Uiso 1 1 calc R U . . .
H22B H 0.667520 0.665260 0.979392 0.056 Uiso 1 1 calc R U . . .
C23 C 0.6768(2) 0.62181(6) 0.87731(18) 0.0439(6) Uani 1 1 d . . . . .
H23A H 0.667381 0.614851 0.930387 0.053 Uiso 1 1 calc R U . . .
H23B H 0.639983 0.608210 0.840224 0.053 Uiso 1 1 calc R U . . .
C24 C 0.6361(2) 0.66275(6) 0.78323(17) 0.0421(6) Uani 1 1 d . . . . .
H24A H 0.597796 0.650400 0.743383 0.050 Uiso 1 1 calc R U . . .
H24B H 0.601057 0.681556 0.777304 0.050 Uiso 1 1 calc R U . . .
C25 C 0.8103(2) 0.67401(7) 0.9137(2) 0.0516(7) Uani 1 1 d . . . . .
H25 H 0.847517 0.687217 0.952693 0.062 Uiso 1 1 calc R U . . .
C26 C 0.8671(2) 0.64453(7) 0.9242(2) 0.0527(7) Uani 1 1 d . . . . .
H26A H 0.950538 0.645810 0.916824 0.063 Uiso 1 1 calc R U . . .
H26B H 0.857677 0.637554 0.977273 0.063 Uiso 1 1 calc R U . . .
C27 C 0.8087(2) 0.62406(7) 0.86393(18) 0.0463(6) Uani 1 1 d . . . . .
H27 H 0.845177 0.605192 0.870424 0.056 Uiso 1 1 calc R U . . .
C28 C 0.8234(2) 0.63491(7) 0.78042(19) 0.0477(6) Uani 1 1 d . . . . .
H28A H 0.785543 0.621868 0.742206 0.057 Uiso 1 1 calc R U . . .
H28B H 0.906382 0.635804 0.771115 0.057 Uiso 1 1 calc R U . . .
C29 C 0.7684(2) 0.66469(7) 0.77007(19) 0.0461(6) Uani 1 1 d . . . . .
H29 H 0.778728 0.671693 0.716531 0.055 Uiso 1 1 calc R U . . .
C30 C 0.8274(3) 0.68504(7) 0.8304(2) 0.0526(7) Uani 1 1 d . . . . .
H30A H 0.793118 0.703908 0.823750 0.063 Uiso 1 1 calc R U . . .
H30B H 0.910641 0.686411 0.822430 0.063 Uiso 1 1 calc R U . . .
C31 C 0.5411(2) 0.65929(6) 0.53273(17) 0.0403(6) Uani 1 1 d . . . . .
C32 C 0.4551(2) 0.68114(6) 0.53040(17) 0.0410(6) Uani 1 1 d . . . . .
C33 C 0.4586(2) 0.70195(6) 0.47111(17) 0.0420(6) Uani 1 1 d . . . . .
H33 H 0.402389 0.716353 0.469888 0.050 Uiso 1 1 calc R U . . .
C34 C 0.5400(3) 0.70248(6) 0.41447(17) 0.0435(6) Uani 1 1 d . . . . .
C35 C 0.6234(2) 0.68089(7) 0.41873(17) 0.0450(6) Uani 1 1 d . . . . .
H35 H 0.679202 0.680716 0.381213 0.054 Uiso 1 1 calc R U . . .
C36 C 0.6288(2) 0.65948(6) 0.47575(17) 0.0425(6) Uani 1 1 d . . . . .
C37 C 0.3560(2) 0.68558(6) 0.58747(17) 0.0403(6) Uani 1 1 d . . . . .
C38 C 0.3425(2) 0.66269(6) 0.65130(17) 0.0408(6) Uani 1 1 d . . . . .
H38A H 0.326964 0.644390 0.625970 0.049 Uiso 1 1 calc R U . . .
H38B H 0.415670 0.661105 0.683874 0.049 Uiso 1 1 calc R U . . .
C39 C 0.3767(2) 0.71441(6) 0.63128(18) 0.0443(6) Uani 1 1 d . . . . .
H39A H 0.449839 0.713454 0.664056 0.053 Uiso 1 1 calc R U . . .
H39B H 0.384059 0.729487 0.592757 0.053 Uiso 1 1 calc R U . . .
C40 C 0.2354(2) 0.68699(7) 0.53856(18) 0.0463(6) Uani 1 1 d . . . . .
H40A H 0.239148 0.701261 0.497393 0.056 Uiso 1 1 calc R U . . .
H40B H 0.219321 0.668703 0.513267 0.056 Uiso 1 1 calc R U . . .
C41 C 0.2421(2) 0.66981(7) 0.70418(18) 0.0449(6) Uani 1 1 d . . . . .
H41 H 0.237005 0.654887 0.744265 0.054 Uiso 1 1 calc R U . . .
C42 C 0.2665(3) 0.69843(7) 0.74494(19) 0.0492(7) Uani 1 1 d . . . . .
H42A H 0.203461 0.702944 0.778427 0.059 Uiso 1 1 calc R U . . .
H42B H 0.339380 0.697354 0.778018 0.059 Uiso 1 1 calc R U . . .
C43 C 0.2758(2) 0.72161(7) 0.6832(2) 0.0485(7) Uani 1 1 d . . . . .
H43 H 0.291092 0.740015 0.709396 0.058 Uiso 1 1 calc R U . . .
C44 C 0.1605(3) 0.72315(7) 0.6310(2) 0.0529(7) Uani 1 1 d . . . . .
H44A H 0.096382 0.728131 0.663079 0.063 Uiso 1 1 calc R U . . .
H44B H 0.166506 0.737852 0.591181 0.063 Uiso 1 1 calc R U . . .
C45 C 0.1351(2) 0.69441(7) 0.5907(2) 0.0509(7) Uani 1 1 d . . . . .
H45 H 0.060857 0.695525 0.557979 0.061 Uiso 1 1 calc R U . . .
C46 C 0.1261(2) 0.67131(7) 0.65350(19) 0.0498(7) Uani 1 1 d . . . . .
H46A H 0.109732 0.653026 0.628288 0.060 Uiso 1 1 calc R U . . .
H46B H 0.062336 0.675728 0.686484 0.060 Uiso 1 1 calc R U . . .
C47 C 0.5386(3) 0.72494(7) 0.34874(18) 0.0508(7) Uani 1 1 d . . . . .
C48 C 0.4624(4) 0.75082(8) 0.3661(2) 0.0660(9) Uani 1 1 d . . . . .
H48A H 0.490223 0.759161 0.415641 0.099 Uiso 1 1 calc R U . . .
H48B H 0.382174 0.744864 0.368874 0.099 Uiso 1 1 calc R U . . .
H48C H 0.466991 0.764648 0.324662 0.099 Uiso 1 1 calc R U . . .
C49 C 0.4904(4) 0.71139(9) 0.2713(2) 0.0662(9) Uani 1 1 d . . . . .
H49A H 0.411160 0.705107 0.276424 0.099 Uiso 1 1 calc R U . . .
H49B H 0.538443 0.695371 0.259162 0.099 Uiso 1 1 calc R U . . .
H49C H 0.491368 0.725185 0.229443 0.099 Uiso 1 1 calc R U . . .
C50 C 0.6629(3) 0.73626(8) 0.3386(2) 0.0643(9) Uani 1 1 d . . . . .
H50A H 0.692686 0.745364 0.386617 0.096 Uiso 1 1 calc R U . . .
H50B H 0.660316 0.749818 0.296047 0.096 Uiso 1 1 calc R U . . .
H50C H 0.713491 0.720698 0.326731 0.096 Uiso 1 1 calc R U . . .
C51 C 0.7294(2) 0.63723(6) 0.47756(17) 0.0427(6) Uani 1 1 d . . . . .
C52 C 0.6803(3) 0.60659(6) 0.4652(2) 0.0478(7) Uani 1 1 d . . . . .
H52A H 0.628097 0.602163 0.506320 0.057 Uiso 1 1 calc R U . . .
H52B H 0.635342 0.605426 0.414578 0.057 Uiso 1 1 calc R U . . .
C53 C 0.8052(2) 0.63871(6) 0.55579(17) 0.0441(6) Uani 1 1 d . . . . .
H53A H 0.756428 0.634998 0.599333 0.053 Uiso 1 1 calc R U . . .
H53B H 0.837723 0.657741 0.562587 0.053 Uiso 1 1 calc R U . . .
C54 C 0.8117(3) 0.64280(8) 0.41042(19) 0.0522(7) Uani 1 1 d . . . . .
H54A H 0.766633 0.641824 0.359798 0.063 Uiso 1 1 calc R U . . .
H54B H 0.844588 0.661836 0.416139 0.063 Uiso 1 1 calc R U . . .
C55 C 0.7817(3) 0.58474(7) 0.4676(2) 0.0568(8) Uani 1 1 d . . . . .
H55 H 0.749373 0.565445 0.461263 0.068 Uiso 1 1 calc R U . . .
C56 C 0.8547(3) 0.58692(7) 0.5467(2) 0.0534(7) Uani 1 1 d . . . . .
H56A H 0.805431 0.582671 0.589647 0.064 Uiso 1 1 calc R U . . .
H56B H 0.917976 0.573055 0.548215 0.064 Uiso 1 1 calc R U . . .
C57 C 0.9058(3) 0.61684(7) 0.5575(2) 0.0496(7) Uani 1 1 d . . . . .
H57 H 0.952131 0.618004 0.608320 0.060 Uiso 1 1 calc R U . . .
C58 C 0.9847(3) 0.62306(8) 0.4906(2) 0.0561(8) Uani 1 1 d . . . . .
H58A H 1.017839 0.642058 0.496836 0.067 Uiso 1 1 calc R U . . .
H58B H 1.048989 0.609460 0.491969 0.067 Uiso 1 1 calc R U . . .
C59 C 0.9121(3) 0.62089(8) 0.4120(2) 0.0570(8) Uani 1 1 d . . . . .
H59 H 0.962535 0.625076 0.368884 0.068 Uiso 1 1 calc R U . . .
C60 C 0.8612(3) 0.59110(9) 0.4006(2) 0.0643(9) Uani 1 1 d . . . . .
H60A H 0.924229 0.577198 0.400994 0.077 Uiso 1 1 calc R U . . .
H60B H 0.816042 0.589895 0.350007 0.077 Uiso 1 1 calc R U . . .
Na1 Na 0.29688(11) 0.54717(3) 0.23655(9) 0.0607(3) Uani 1 1 d D . . . .
O3 O 0.2006(4) 0.52673(8) 0.3422(2) 0.0706(11) Uani 0.813(5) 1 d D U P A 1
C61 C 0.1668(8) 0.49780(16) 0.3498(5) 0.106(3) Uani 0.813(5) 1 d D U P A 1
H61A H 0.231094 0.485193 0.338660 0.127 Uiso 0.813(5) 1 calc R U P A 1
H61B H 0.099700 0.493435 0.313381 0.127 Uiso 0.813(5) 1 calc R U P A 1
C62 C 0.1366(13) 0.49448(18) 0.4307(6) 0.171(5) Uani 0.813(5) 1 d D U P A 1
H62A H 0.195647 0.483079 0.460174 0.206 Uiso 0.813(5) 1 calc R U P A 1
H62B H 0.061163 0.485014 0.432296 0.206 Uiso 0.813(5) 1 calc R U P A 1
C63 C 0.1312(10) 0.52358(17) 0.4656(6) 0.146(4) Uani 0.813(5) 1 d D U P A 1
H63A H 0.050256 0.529406 0.470017 0.175 Uiso 0.813(5) 1 calc R U P A 1
H63B H 0.172154 0.524098 0.517748 0.175 Uiso 0.813(5) 1 calc R U P A 1
C64 C 0.1859(8) 0.54110(14) 0.4138(3) 0.109(2) Uani 0.813(5) 1 d D U P A 1
H64A H 0.262024 0.546944 0.437470 0.130 Uiso 0.813(5) 1 calc R U P A 1
H64B H 0.138754 0.558091 0.403429 0.130 Uiso 0.813(5) 1 calc R U P A 1
O4 O 0.0982(3) 0.55512(12) 0.1802(3) 0.0785(13) Uani 0.813(5) 1 d D U P A 1
C65 C -0.0091(5) 0.5494(2) 0.2127(4) 0.105(2) Uani 0.813(5) 1 d D U P A 1
H65A H -0.019503 0.562411 0.256301 0.126 Uiso 0.813(5) 1 calc R U P A 1
H65B H -0.008940 0.530108 0.233104 0.126 Uiso 0.813(5) 1 calc R U P A 1
C66 C -0.1051(5) 0.55291(17) 0.1528(5) 0.101(2) Uani 0.813(5) 1 d D U P A 1
H66A H -0.154164 0.568990 0.165131 0.121 Uiso 0.813(5) 1 calc R U P A 1
H66B H -0.153330 0.535863 0.148663 0.121 Uiso 0.813(5) 1 calc R U P A 1
C67 C -0.0474(7) 0.5580(3) 0.0789(4) 0.136(4) Uani 0.813(5) 1 d D U P A 1
H67A H -0.048802 0.540861 0.046766 0.163 Uiso 0.813(5) 1 calc R U P A 1
H67B H -0.086593 0.573204 0.048583 0.163 Uiso 0.813(5) 1 calc R U P A 1
C68 C 0.0726(6) 0.5660(2) 0.1034(4) 0.103(2) Uani 0.813(5) 1 d D U P A 1
H68A H 0.126424 0.558026 0.067313 0.124 Uiso 0.813(5) 1 calc R U P A 1
H68B H 0.080827 0.586557 0.103437 0.124 Uiso 0.813(5) 1 calc R U P A 1
O5 O 0.2913(14) 0.5921(3) 0.2986(15) 0.072(3) Uani 0.475(4) 1 d D U P A 2
C69 C 0.1940(14) 0.6068(3) 0.3212(13) 0.124(6) Uani 0.475(4) 1 d D U P A 2
H69A H 0.173918 0.600835 0.373435 0.148 Uiso 0.475(4) 1 calc R U P A 2
H69B H 0.126762 0.603565 0.283987 0.148 Uiso 0.475(4) 1 calc R U P A 2
C70 C 0.2313(13) 0.6384(3) 0.3215(10) 0.103(4) Uani 0.475(4) 1 d D U P A 2
H70A H 0.204217 0.647547 0.272221 0.124 Uiso 0.475(4) 1 calc R U P A 2
H70B H 0.198743 0.648500 0.364871 0.124 Uiso 0.475(4) 1 calc R U P A 2
C71 C 0.3527(13) 0.6383(3) 0.3304(8) 0.088(3) Uani 0.475(4) 1 d D U P A 2
H71A H 0.379310 0.642546 0.384771 0.106 Uiso 0.475(4) 1 calc R U P A 2
H71B H 0.384658 0.652569 0.296404 0.106 Uiso 0.475(4) 1 calc R U P A 2
C72 C 0.3901(11) 0.6107(3) 0.3093(12) 0.102(5) Uani 0.475(4) 1 d D U P A 2
H72A H 0.445076 0.603326 0.350551 0.123 Uiso 0.475(4) 1 calc R U P A 2
H72B H 0.430027 0.611778 0.260736 0.123 Uiso 0.475(4) 1 calc R U P A 2
O6 O 0.3770(9) 0.56753(18) 0.1226(6) 0.102(3) Uani 0.475(4) 1 d D U P A 2
C73 C 0.4562(10) 0.5551(2) 0.0718(6) 0.091(3) Uani 0.475(4) 1 d D U P A 2
H73A H 0.413783 0.545823 0.027286 0.109 Uiso 0.475(4) 1 calc R U P A 2
H73B H 0.505944 0.541144 0.099960 0.109 Uiso 0.475(4) 1 calc R U P A 2
C74 C 0.5281(12) 0.5794(3) 0.0443(8) 0.100(3) Uani 0.475(4) 1 d D U P A 2
H74A H 0.610894 0.576154 0.058597 0.121 Uiso 0.475(4) 1 calc R U P A 2
H74B H 0.517253 0.581322 -0.012760 0.121 Uiso 0.475(4) 1 calc R U P A 2
C75 C 0.4877(17) 0.6054(3) 0.0831(14) 0.119(5) Uani 0.475(4) 1 d D U P A 2
H75A H 0.537798 0.610060 0.129927 0.142 Uiso 0.475(4) 1 calc R U P A 2
H75B H 0.483949 0.621554 0.047338 0.142 Uiso 0.475(4) 1 calc R U P A 2
C76 C 0.3708(14) 0.5965(2) 0.1032(11) 0.113(4) Uani 0.475(4) 1 d D U P A 2
H76A H 0.346540 0.607495 0.147752 0.135 Uiso 0.475(4) 1 calc R U P A 2
H76B H 0.314123 0.599548 0.058646 0.135 Uiso 0.475(4) 1 calc R U P A 2
O7 O 0.3060(12) 0.5048(3) 0.1633(9) 0.096(4) Uani 0.525(4) 1 d D U P A 1
C77 C 0.2232(10) 0.4934(3) 0.1084(10) 0.120(5) Uani 0.525(4) 1 d D U P A 1
H77A H 0.211431 0.505848 0.062897 0.144 Uiso 0.525(4) 1 calc R U P A 1
H77B H 0.148499 0.490806 0.131633 0.144 Uiso 0.525(4) 1 calc R U P A 1
C78 C 0.2710(11) 0.4657(4) 0.0852(14) 0.143(6) Uani 0.525(4) 1 d D U P A 1
H78A H 0.259864 0.463068 0.028427 0.172 Uiso 0.525(4) 1 calc R U P A 1
H78B H 0.232890 0.450198 0.111219 0.172 Uiso 0.525(4) 1 calc R U P A 1
C79 C 0.3985(8) 0.4669(3) 0.1110(7) 0.102(3) Uani 0.525(4) 1 d D U P A 1
H79A H 0.426005 0.448301 0.129205 0.122 Uiso 0.525(4) 1 calc R U P A 1
H79B H 0.443812 0.472723 0.067350 0.122 Uiso 0.525(4) 1 calc R U P A 1
C80 C 0.4112(9) 0.4868(2) 0.1726(7) 0.106(3) Uani 0.525(4) 1 d D U P A 1
H80A H 0.481667 0.498179 0.168387 0.128 Uiso 0.525(4) 1 calc R U P A 1
H80B H 0.415901 0.477335 0.223534 0.128 Uiso 0.525(4) 1 calc R U P A 1
O8 O 0.4856(7) 0.5396(3) 0.2976(7) 0.090(3) Uani 0.475(4) 1 d D U P A 2
C81 C 0.5980(7) 0.5493(2) 0.2850(7) 0.095(3) Uani 0.475(4) 1 d D U P A 2
H81A H 0.615465 0.566570 0.314989 0.114 Uiso 0.475(4) 1 calc R U P A 2
H81B H 0.604602 0.553345 0.229325 0.114 Uiso 0.475(4) 1 calc R U P A 2
C82 C 0.6804(8) 0.5261(2) 0.3117(7) 0.097(3) Uani 0.475(4) 1 d D U P A 2
H82A H 0.700506 0.514429 0.267303 0.116 Uiso 0.475(4) 1 calc R U P A 2
H82B H 0.752041 0.533889 0.337355 0.116 Uiso 0.475(4) 1 calc R U P A 2
C83 C 0.6176(12) 0.5097(4) 0.3663(11) 0.124(5) Uani 0.475(4) 1 d D U P A 2
H83A H 0.655985 0.510993 0.419108 0.149 Uiso 0.475(4) 1 calc R U P A 2
H83B H 0.614466 0.489789 0.350638 0.149 Uiso 0.475(4) 1 calc R U P A 2
C84 C 0.4991(10) 0.5216(3) 0.3649(8) 0.112(4) Uani 0.475(4) 1 d D U P A 2
H84A H 0.440929 0.506519 0.361240 0.135 Uiso 0.475(4) 1 calc R U P A 2
H84B H 0.489328 0.532507 0.412661 0.135 Uiso 0.475(4) 1 calc R U P A 2
O9 O 0.7928(8) 0.62748(14) 0.1736(6) 0.217(3) Uani 1 1 d D U . . .
C85 C 0.9073(8) 0.6385(2) 0.1718(7) 0.198(5) Uani 1 1 d D U . . .
H85A H 0.950233 0.628656 0.132471 0.238 Uiso 1 1 calc R U . . .
H85B H 0.950140 0.636490 0.223005 0.238 Uiso 1 1 calc R U . . .
C86 C 0.8905(8) 0.6690(2) 0.1508(5) 0.166(3) Uani 1 1 d D U . . .
H86A H 0.956583 0.680462 0.171514 0.199 Uiso 1 1 calc R U . . .
H86B H 0.880374 0.671588 0.093912 0.199 Uiso 1 1 calc R U . . .
C87 C 0.7843(7) 0.67641(17) 0.1882(6) 0.150(3) Uani 1 1 d D U . . .
H87A H 0.800997 0.680223 0.244097 0.179 Uiso 1 1 calc R U . . .
H87B H 0.746657 0.693000 0.163389 0.179 Uiso 1 1 calc R U . . .
C88 C 0.7120(6) 0.65146(18) 0.1762(5) 0.138(2) Uani 1 1 d D U . . .
H88A H 0.663547 0.652899 0.127001 0.166 Uiso 1 1 calc R U . . .
H88B H 0.661005 0.649182 0.219296 0.166 Uiso 1 1 calc R U . . .
O10 O 1.1381(9) 0.7111(2) 0.3155(8) 0.156(4) Uani 0.547(9) 1 d D U P B 1
C89 C 1.1213(11) 0.7384(3) 0.3512(11) 0.146(5) Uani 0.547(9) 1 d D U P B 1
H89A H 1.163707 0.753218 0.325372 0.175 Uiso 0.547(9) 1 calc R U P B 1
H89B H 1.146230 0.738109 0.407146 0.175 Uiso 0.547(9) 1 calc R U P B 1
C90 C 0.9893(12) 0.7424(3) 0.3381(16) 0.168(6) Uani 0.547(9) 1 d D U P B 1
H90A H 0.960417 0.756088 0.374976 0.201 Uiso 0.547(9) 1 calc R U P B 1
H90B H 0.967059 0.748462 0.284459 0.201 Uiso 0.547(9) 1 calc R U P B 1
C91 C 0.9473(11) 0.7141(3) 0.3529(15) 0.165(5) Uani 0.547(9) 1 d D U P B 1
H91A H 0.914540 0.713319 0.404135 0.198 Uiso 0.547(9) 1 calc R U P B 1
H91B H 0.886592 0.708774 0.312702 0.198 Uiso 0.547(9) 1 calc R U P B 1
C92 C 1.0457(10) 0.6953(2) 0.3511(9) 0.106(3) Uani 0.547(9) 1 d D U P B 1
H92A H 1.024556 0.678444 0.319893 0.127 Uiso 0.547(9) 1 calc R U P B 1
H92B H 1.071820 0.689266 0.404213 0.127 Uiso 0.547(9) 1 calc R U P B 1
O11 O 0.7557(13) 0.7325(3) 1.0423(7) 0.097(3) Uani 0.62(2) 1 d D U P C 1
C93 C 0.8587(12) 0.7474(3) 1.0594(11) 0.107(4) Uani 0.62(2) 1 d D U P C 1
H93A H 0.904328 0.748340 1.013289 0.129 Uiso 0.62(2) 1 calc R U P C 1
H93B H 0.905798 0.738202 1.101966 0.129 Uiso 0.62(2) 1 calc R U P C 1
C94 C 0.8260(8) 0.7751(2) 1.0824(12) 0.090(3) Uani 0.62(2) 1 d D U P C 1
H94A H 0.821004 0.787889 1.037205 0.108 Uiso 0.62(2) 1 calc R U P C 1
H94B H 0.883108 0.782737 1.122035 0.108 Uiso 0.62(2) 1 calc R U P C 1
C95 C 0.7104(12) 0.7722(4) 1.1149(13) 0.086(4) Uani 0.62(2) 1 d D U P C 1
H95A H 0.657985 0.787401 1.096313 0.104 Uiso 0.62(2) 1 calc R U P C 1
H95B H 0.717970 0.772500 1.172286 0.104 Uiso 0.62(2) 1 calc R U P C 1
C96 C 0.6660(11) 0.7441(4) 1.0856(13) 0.081(4) Uani 0.62(2) 1 d D U P C 1
H96A H 0.649909 0.731775 1.129389 0.097 Uiso 0.62(2) 1 calc R U P C 1
H96B H 0.594266 0.746486 1.051941 0.097 Uiso 0.62(2) 1 calc R U P C 1
O3A O 0.1688(14) 0.5202(4) 0.3092(12) 0.081(5) Uani 0.187(5) 1 d D U P A 2
C61A C 0.0532(15) 0.5279(5) 0.3216(13) 0.083(5) Uani 0.187(5) 1 d D U P A 2
H61C H -0.000407 0.520413 0.279637 0.099 Uiso 0.187(5) 1 calc R U P A 2
H61D H 0.045403 0.548500 0.322568 0.099 Uiso 0.187(5) 1 calc R U P A 2
C62A C 0.027(2) 0.5156(8) 0.3986(15) 0.120(7) Uani 0.187(5) 1 d D U P A 2
H62C H -0.012887 0.529410 0.429922 0.144 Uiso 0.187(5) 1 calc R U P A 2
H62D H -0.022863 0.498852 0.391126 0.144 Uiso 0.187(5) 1 calc R U P A 2
C63A C 0.141(3) 0.5079(9) 0.4375(14) 0.123(7) Uani 0.187(5) 1 d D U P A 2
H63C H 0.177507 0.523954 0.465455 0.148 Uiso 0.187(5) 1 calc R U P A 2
H63D H 0.134127 0.492062 0.473788 0.148 Uiso 0.187(5) 1 calc R U P A 2
C64A C 0.203(3) 0.4999(8) 0.3693(17) 0.103(7) Uani 0.187(5) 1 d D U P A 2
H64C H 0.287611 0.500549 0.381853 0.124 Uiso 0.187(5) 1 calc R U P A 2
H64D H 0.181895 0.480696 0.352137 0.124 Uiso 0.187(5) 1 calc R U P A 2
O4A O 0.1252(13) 0.5619(5) 0.1548(13) 0.087(5) Uani 0.187(5) 1 d D U P A 2
C65A C 0.042(2) 0.5433(6) 0.116(2) 0.117(6) Uani 0.187(5) 1 d D U P A 2
H65C H 0.038949 0.525527 0.144637 0.140 Uiso 0.187(5) 1 calc R U P A 2
H65D H 0.065375 0.539156 0.062920 0.140 Uiso 0.187(5) 1 calc R U P A 2
C66A C -0.0730(19) 0.5574(8) 0.111(3) 0.125(8) Uani 0.187(5) 1 d D U P A 2
H66C H -0.109274 0.556604 0.058018 0.149 Uiso 0.187(5) 1 calc R U P A 2
H66D H -0.124714 0.548204 0.146752 0.149 Uiso 0.187(5) 1 calc R U P A 2
C67A C -0.051(2) 0.5868(7) 0.135(3) 0.143(7) Uani 0.187(5) 1 d D U P A 2
H67C H -0.081482 0.599746 0.094382 0.171 Uiso 0.187(5) 1 calc R U P A 2
H67D H -0.088191 0.590946 0.183651 0.171 Uiso 0.187(5) 1 calc R U P A 2
C68A C 0.074(2) 0.5898(5) 0.148(2) 0.114(7) Uani 0.187(5) 1 d D U P A 2
H68C H 0.093668 0.600716 0.195420 0.137 Uiso 0.187(5) 1 calc R U P A 2
H68D H 0.104721 0.599834 0.103456 0.137 Uiso 0.187(5) 1 calc R U P A 2
O5A O 0.2928(11) 0.5934(3) 0.2915(13) 0.068(3) Uani 0.525(4) 1 d D U P A 1
C69A C 0.1972(9) 0.6124(2) 0.2885(7) 0.074(3) Uani 0.525(4) 1 d D U P A 1
H69C H 0.123728 0.602434 0.294747 0.089 Uiso 0.525(4) 1 calc R U P A 1
H69D H 0.191081 0.623010 0.239343 0.089 Uiso 0.525(4) 1 calc R U P A 1
C70A C 0.2302(13) 0.6321(3) 0.3602(9) 0.123(5) Uani 0.525(4) 1 d D U P A 1
H70C H 0.201349 0.651327 0.349887 0.148 Uiso 0.525(4) 1 calc R U P A 1
H70D H 0.196564 0.624988 0.407412 0.148 Uiso 0.525(4) 1 calc R U P A 1
C71A C 0.3516(13) 0.6319(3) 0.3697(9) 0.120(5) Uani 0.525(4) 1 d D U P A 1
H71C H 0.378127 0.634884 0.424676 0.144 Uiso 0.525(4) 1 calc R U P A 1
H71D H 0.384445 0.646756 0.338034 0.144 Uiso 0.525(4) 1 calc R U P A 1
C72A C 0.3858(10) 0.6048(3) 0.3441(6) 0.075(3) Uani 0.525(4) 1 d D U P A 1
H72C H 0.400536 0.592274 0.389216 0.090 Uiso 0.525(4) 1 calc R U P A 1
H72D H 0.457627 0.606355 0.316880 0.090 Uiso 0.525(4) 1 calc R U P A 1
O6A O 0.4366(5) 0.56840(15) 0.1569(4) 0.0745(16) Uani 0.525(4) 1 d D U P A 1
C73A C 0.5620(6) 0.5699(2) 0.1645(6) 0.090(3) Uani 0.525(4) 1 d D U P A 1
H73C H 0.596222 0.551110 0.172490 0.108 Uiso 0.525(4) 1 calc R U P A 1
H73D H 0.588744 0.582071 0.208449 0.108 Uiso 0.525(4) 1 calc R U P A 1
C74A C 0.5936(8) 0.5823(3) 0.0885(7) 0.109(4) Uani 0.525(4) 1 d D U P A 1
H74C H 0.663364 0.594042 0.096476 0.131 Uiso 0.525(4) 1 calc R U P A 1
H74D H 0.609282 0.567208 0.051360 0.131 Uiso 0.525(4) 1 calc R U P A 1
C75A C 0.4932(11) 0.5995(3) 0.0581(10) 0.105(4) Uani 0.525(4) 1 d D U P A 1
H75C H 0.487327 0.600062 0.000739 0.127 Uiso 0.525(4) 1 calc R U P A 1
H75D H 0.498066 0.618800 0.078530 0.127 Uiso 0.525(4) 1 calc R U P A 1
C76A C 0.3935(9) 0.5838(3) 0.0887(8) 0.100(3) Uani 0.525(4) 1 d D U P A 1
H76C H 0.332734 0.597052 0.102326 0.121 Uiso 0.525(4) 1 calc R U P A 1
H76D H 0.359919 0.570760 0.048823 0.121 Uiso 0.525(4) 1 calc R U P A 1
O7A O 0.3042(10) 0.5081(3) 0.1484(10) 0.084(3) Uani 0.475(4) 1 d D U P A 2
C77A C 0.2292(13) 0.4840(3) 0.1417(10) 0.109(5) Uani 0.475(4) 1 d D U P A 2
H77C H 0.158662 0.488428 0.108534 0.130 Uiso 0.475(4) 1 calc R U P A 2
H77D H 0.206469 0.478214 0.193354 0.130 Uiso 0.475(4) 1 calc R U P A 2
C78A C 0.2975(18) 0.4611(3) 0.1054(12) 0.128(5) Uani 0.475(4) 1 d D U P A 2
H78C H 0.352849 0.451978 0.143496 0.154 Uiso 0.475(4) 1 calc R U P A 2
H78D H 0.246846 0.446774 0.079316 0.154 Uiso 0.475(4) 1 calc R U P A 2
C79A C 0.3573(19) 0.4790(4) 0.0480(10) 0.159(6) Uani 0.475(4) 1 d D U P A 2
H79C H 0.423234 0.468999 0.027429 0.191 Uiso 0.475(4) 1 calc R U P A 2
H79D H 0.303245 0.484888 0.004285 0.191 Uiso 0.475(4) 1 calc R U P A 2
C80A C 0.3963(10) 0.5031(3) 0.0971(9) 0.115(4) Uani 0.475(4) 1 d D U P A 2
H80C H 0.469320 0.498631 0.127363 0.138 Uiso 0.475(4) 1 calc R U P A 2
H80D H 0.408416 0.519740 0.064687 0.138 Uiso 0.475(4) 1 calc R U P A 2
O8A O 0.4655(6) 0.53102(17) 0.3187(5) 0.0721(19) Uani 0.525(4) 1 d D U P A 1
C81A C 0.5336(11) 0.5058(2) 0.3176(6) 0.105(3) Uani 0.525(4) 1 d D U P A 1
H81C H 0.587223 0.506759 0.275674 0.126 Uiso 0.525(4) 1 calc R U P A 1
H81D H 0.482740 0.489361 0.308055 0.126 Uiso 0.525(4) 1 calc R U P A 1
C82A C 0.6017(17) 0.5029(4) 0.3963(7) 0.151(6) Uani 0.525(4) 1 d D U P A 1
H82C H 0.604886 0.483144 0.413380 0.181 Uiso 0.525(4) 1 calc R U P A 1
H82D H 0.681300 0.509982 0.393796 0.181 Uiso 0.525(4) 1 calc R U P A 1
C83A C 0.5372(12) 0.5200(3) 0.4490(6) 0.124(4) Uani 0.525(4) 1 d D U P A 1
H83C H 0.588007 0.527326 0.492596 0.149 Uiso 0.525(4) 1 calc R U P A 1
H83D H 0.473166 0.509320 0.469636 0.149 Uiso 0.525(4) 1 calc R U P A 1
C84A C 0.4937(12) 0.5428(2) 0.3959(6) 0.117(4) Uani 0.525(4) 1 d D U P A 1
H84C H 0.424198 0.551394 0.415808 0.140 Uiso 0.525(4) 1 calc R U P A 1
H84D H 0.553300 0.557466 0.393112 0.140 Uiso 0.525(4) 1 calc R U P A 1
O10A O 1.0198(16) 0.7332(3) 0.3921(8) 0.174(5) Uani 0.453(9) 1 d D U P B 2
C89A C 1.001(2) 0.7046(4) 0.3786(10) 0.152(5) Uani 0.453(9) 1 d D U P B 2
H89C H 0.918550 0.700133 0.384323 0.183 Uiso 0.453(9) 1 calc R U P B 2
H89D H 1.048027 0.693498 0.417166 0.183 Uiso 0.453(9) 1 calc R U P B 2
C90A C 1.032(2) 0.6971(3) 0.2977(12) 0.168(6) Uani 0.453(9) 1 d D U P B 2
H90C H 1.090343 0.682048 0.299811 0.201 Uiso 0.453(9) 1 calc R U P B 2
H90D H 0.962929 0.690612 0.266078 0.201 Uiso 0.453(9) 1 calc R U P B 2
C91A C 1.078(2) 0.7223(4) 0.2641(11) 0.160(5) Uani 0.453(9) 1 d D U P B 2
H91C H 1.045318 0.725021 0.210282 0.192 Uiso 0.453(9) 1 calc R U P B 2
H91D H 1.163036 0.721328 0.264161 0.192 Uiso 0.453(9) 1 calc R U P B 2
C92A C 1.042(3) 0.7451(4) 0.3151(12) 0.180(6) Uani 0.453(9) 1 d D U P B 2
H92C H 0.971348 0.754142 0.291824 0.216 Uiso 0.453(9) 1 calc R U P B 2
H92D H 1.103521 0.759407 0.321159 0.216 Uiso 0.453(9) 1 calc R U P B 2
O11A O 0.764(2) 0.7312(4) 1.0658(16) 0.114(6) Uani 0.38(2) 1 d D U P C 2
C93A C 0.8661(17) 0.7455(5) 1.0915(16) 0.096(6) Uani 0.38(2) 1 d D U P C 2
H93C H 0.911389 0.750154 1.046872 0.115 Uiso 0.38(2) 1 calc R U P C 2
H93D H 0.914136 0.733565 1.127671 0.115 Uiso 0.38(2) 1 calc R U P C 2
C94A C 0.8335(9) 0.7710(4) 1.1307(13) 0.072(4) Uani 0.38(2) 1 d D U P C 2
H94C H 0.873976 0.787317 1.109958 0.086 Uiso 0.38(2) 1 calc R U P C 2
H94D H 0.854671 0.769648 1.186953 0.086 Uiso 0.38(2) 1 calc R U P C 2
C95A C 0.7056(12) 0.7745(4) 1.1164(14) 0.052(4) Uani 0.38(2) 1 d D U P C 2
H95C H 0.687366 0.790589 1.081687 0.062 Uiso 0.38(2) 1 calc R U P C 2
H95D H 0.669191 0.777559 1.165754 0.062 Uiso 0.38(2) 1 calc R U P C 2
C96A C 0.6639(17) 0.7477(5) 1.0789(19) 0.067(4) Uani 0.38(2) 1 d D U P C 2
H96C H 0.613481 0.737543 1.113273 0.080 Uiso 0.38(2) 1 calc R U P C 2
H96D H 0.619338 0.751593 1.029250 0.080 Uiso 0.38(2) 1 calc R U P C 2

loop_
_atom_site_aniso_label
_atom_site_aniso_U_11
_atom_site_aniso_U_22
_atom_site_aniso_U_33
_atom_site_aniso_U_23
_atom_site_aniso_U_13
_atom_site_aniso_U_12
Dy1 0.05696(11) 0.03391(10) 0.05115(11) -0.00246(7) 0.02070(8) -0.00135(7)
Cl1 0.0927(7) 0.0858(7) 0.0740(6) -0.0299(5) 0.0241(5) -0.0357(6)
Cl2 0.1140(8) 0.0538(5) 0.1268(9) 0.0236(6) 0.0692(8) 0.0342(5)
O1 0.0375(9) 0.0406(10) 0.0446(10) -0.0057(8) 0.0130(8) -0.0029(7)
O2 0.0452(10) 0.0360(10) 0.0507(11) 0.0056(8) 0.0169(8) 0.0023(8)
C1 0.0371(12) 0.0354(13) 0.0463(14) -0.0009(11) 0.0087(10) -0.0004(10)
C2 0.0354(13) 0.0393(14) 0.0535(15) -0.0030(12) 0.0102(11) -0.0035(10)
C3 0.0356(13) 0.0466(15) 0.0534(16) -0.0051(12) 0.0152(11) -0.0040(11)
C4 0.0395(13) 0.0429(15) 0.0507(15) -0.0056(12) 0.0135(11) -0.0024(11)
C5 0.0376(13) 0.0427(15) 0.0491(15) -0.0074(12) 0.0078(11) -0.0056(11)
C6 0.0361(12) 0.0372(14) 0.0464(14) -0.0016(11) 0.0087(10) -0.0042(10)
C7 0.0378(13) 0.0383(14) 0.0593(17) -0.0069(13) 0.0131(12) -0.0067(11)
C8 0.0454(15) 0.0524(18) 0.068(2) -0.0121(15) 0.0204(14) -0.0143(13)
C9 0.0497(16) 0.0389(15) 0.072(2) -0.0025(14) 0.0136(14) -0.0026(12)
C10 0.0367(13) 0.0469(16) 0.0615(17) -0.0084(14) 0.0106(12) -0.0058(11)
C11 0.0551(18) 0.057(2) 0.086(2) -0.0131(18) 0.0289(17) -0.0231(15)
C12 0.077(2) 0.0487(19) 0.093(3) -0.0050(19) 0.025(2) -0.0236(17)
C13 0.0616(19) 0.0381(16) 0.087(2) -0.0066(16) 0.0174(17) -0.0035(13)
C14 0.0601(19) 0.0455(17) 0.086(2) -0.0223(17) 0.0213(17) -0.0123(14)
C15 0.0501(16) 0.0512(18) 0.072(2) -0.0189(16) 0.0101(15) -0.0122(13)
C16 0.0479(17) 0.056(2) 0.093(3) -0.0242(18) 0.0157(16) -0.0188(14)
C17 0.0444(15) 0.0534(18) 0.0591(18) -0.0152(14) 0.0172(13) -0.0040(12)
C18 0.229(8) 0.072(3) 0.133(5) -0.026(3) 0.139(5) -0.021(4)
C19 0.089(3) 0.114(4) 0.123(4) -0.070(3) -0.020(3) 0.050(3)
C20 0.060(2) 0.106(3) 0.097(3) -0.061(3) 0.024(2) -0.015(2)
C21 0.0349(12) 0.0391(14) 0.0508(15) -0.0036(12) 0.0093(11) -0.0039(10)
C22 0.0371(13) 0.0487(16) 0.0556(16) -0.0083(13) 0.0074(12) -0.0039(11)
C23 0.0386(13) 0.0428(15) 0.0512(15) 0.0015(12) 0.0094(11) -0.0022(11)
C24 0.0357(13) 0.0382(14) 0.0533(15) -0.0028(12) 0.0099(11) -0.0034(10)
C25 0.0362(14) 0.0544(18) 0.0647(18) -0.0152(15) 0.0065(12) -0.0060(12)
C26 0.0344(13) 0.065(2) 0.0592(18) -0.0063(15) 0.0045(12) -0.0014(12)
C27 0.0370(13) 0.0456(16) 0.0569(16) -0.0017(13) 0.0068(12) 0.0036(11)
C28 0.0358(13) 0.0467(16) 0.0622(17) -0.0047(13) 0.0141(12) -0.0018(11)
C29 0.0368(13) 0.0467(16) 0.0559(16) 0.0026(13) 0.0118(12) -0.0040(11)
C30 0.0364(14) 0.0453(16) 0.078(2) -0.0034(15) 0.0149(13) -0.0066(11)
C31 0.0393(13) 0.0352(13) 0.0474(14) -0.0008(11) 0.0103(11) -0.0010(10)
C32 0.0389(13) 0.0389(14) 0.0459(14) -0.0033(11) 0.0084(11) -0.0025(10)
C33 0.0408(13) 0.0358(13) 0.0499(15) 0.0023(11) 0.0078(11) 0.0013(10)
C34 0.0470(14) 0.0400(14) 0.0439(14) 0.0019(11) 0.0065(11) -0.0018(11)
C35 0.0445(14) 0.0463(15) 0.0455(14) -0.0001(12) 0.0120(11) 0.0006(11)
C36 0.0415(13) 0.0400(14) 0.0468(14) -0.0044(11) 0.0097(11) -0.0001(11)
C37 0.0359(12) 0.0357(13) 0.0500(15) -0.0014(11) 0.0077(11) 0.0015(10)
C38 0.0362(12) 0.0360(13) 0.0510(15) -0.0021(11) 0.0081(11) 0.0011(10)
C39 0.0389(13) 0.0396(14) 0.0550(16) -0.0032(12) 0.0081(11) -0.0008(11)
C40 0.0388(13) 0.0479(16) 0.0524(16) -0.0034(13) 0.0058(11) -0.0015(11)
C41 0.0393(13) 0.0457(15) 0.0510(15) 0.0000(12) 0.0128(11) -0.0015(11)
C42 0.0427(14) 0.0513(17) 0.0550(16) -0.0075(13) 0.0127(12) -0.0007(12)
C43 0.0411(14) 0.0427(15) 0.0626(18) -0.0079(13) 0.0113(12) -0.0006(11)
C44 0.0408(14) 0.0513(17) 0.0680(19) -0.0007(15) 0.0138(13) 0.0082(12)
C45 0.0335(13) 0.0599(18) 0.0597(17) -0.0002(14) 0.0064(12) -0.0002(12)
C46 0.0372(13) 0.0541(17) 0.0592(17) -0.0043(14) 0.0110(12) -0.0077(12)
C47 0.0572(17) 0.0466(17) 0.0493(16) 0.0066(13) 0.0092(13) 0.0006(13)
C48 0.078(2) 0.056(2) 0.066(2) 0.0181(17) 0.0145(18) 0.0136(17)
C49 0.079(2) 0.064(2) 0.0544(19) 0.0082(16) 0.0007(17) 0.0009(18)
C50 0.068(2) 0.057(2) 0.070(2) 0.0171(17) 0.0131(17) -0.0074(16)
C51 0.0401(13) 0.0407(14) 0.0485(15) -0.0018(12) 0.0109(11) 0.0021(11)
C52 0.0431(14) 0.0444(16) 0.0559(17) -0.0100(13) 0.0046(12) 0.0014(11)
C53 0.0413(13) 0.0419(15) 0.0501(15) -0.0036(12) 0.0094(11) -0.0016(11)
C54 0.0455(15) 0.0588(19) 0.0535(17) 0.0012(14) 0.0129(13) 0.0061(13)
C55 0.0481(16) 0.0426(16) 0.080(2) -0.0140(15) 0.0084(15) 0.0039(12)
C56 0.0442(15) 0.0468(16) 0.070(2) 0.0012(15) 0.0088(14) 0.0061(12)
C57 0.0416(14) 0.0535(17) 0.0540(16) -0.0037(14) 0.0040(12) 0.0021(12)
C58 0.0382(14) 0.065(2) 0.0668(19) -0.0027(16) 0.0122(13) 0.0032(13)
C59 0.0454(16) 0.070(2) 0.0580(18) -0.0025(16) 0.0199(13) 0.0087(14)
C60 0.0549(18) 0.071(2) 0.068(2) -0.0213(18) 0.0090(15) 0.0158(16)
Na1 0.0543(7) 0.0551(7) 0.0738(8) -0.0051(6) 0.0122(6) -0.0043(6)
O3 0.089(3) 0.054(2) 0.070(2) -0.0091(17) 0.0084(18) -0.0107(17)
C61 0.137(6) 0.057(3) 0.128(6) -0.022(4) 0.039(5) -0.027(4)
C62 0.274(11) 0.072(5) 0.183(8) 0.005(5) 0.126(8) -0.040(6)
C63 0.212(9) 0.090(5) 0.148(7) -0.019(5) 0.111(7) -0.021(6)
C64 0.181(7) 0.076(4) 0.071(3) -0.018(3) 0.026(4) -0.008(4)
O4 0.057(2) 0.110(3) 0.069(2) -0.005(2) 0.0088(17) -0.0014(19)
C65 0.060(3) 0.164(7) 0.093(4) -0.005(4) 0.016(3) -0.006(4)
C66 0.063(3) 0.095(4) 0.143(6) 0.013(4) 0.005(3) 0.006(3)
C67 0.085(5) 0.227(10) 0.092(5) -0.012(6) -0.013(4) 0.011(5)
C68 0.086(4) 0.149(7) 0.076(4) 0.008(4) 0.009(3) 0.000(4)
O5 0.066(7) 0.054(5) 0.096(8) -0.006(5) 0.002(5) -0.010(4)
C69 0.084(7) 0.112(8) 0.180(14) -0.071(9) 0.041(9) -0.018(6)
C70 0.104(6) 0.084(6) 0.121(10) -0.036(7) -0.003(8) 0.020(5)
C71 0.099(6) 0.063(5) 0.103(9) -0.017(6) 0.008(7) -0.021(5)
C72 0.062(5) 0.079(7) 0.166(13) -0.030(8) 0.008(8) -0.016(5)
O6 0.103(6) 0.093(5) 0.116(6) 0.040(5) 0.056(5) 0.019(5)
C73 0.110(7) 0.088(6) 0.079(6) 0.004(5) 0.037(5) -0.006(5)
C74 0.087(7) 0.111(7) 0.108(8) 0.005(7) 0.032(6) -0.015(6)
C75 0.117(9) 0.080(7) 0.161(14) 0.030(7) 0.025(9) 0.013(6)
C76 0.139(9) 0.089(7) 0.119(9) 0.025(7) 0.062(8) 0.018(7)
O7 0.112(7) 0.076(6) 0.101(6) -0.031(5) 0.019(5) -0.002(5)
C77 0.068(6) 0.121(10) 0.171(12) -0.069(9) 0.006(6) 0.007(6)
C78 0.070(6) 0.133(10) 0.223(14) -0.097(10) -0.014(7) 0.001(6)
C79 0.072(5) 0.109(7) 0.123(8) -0.035(6) -0.005(5) 0.023(5)
C80 0.108(6) 0.088(6) 0.121(8) -0.010(5) -0.005(6) 0.011(5)
O8 0.064(4) 0.102(8) 0.105(6) -0.001(5) -0.003(4) -0.002(4)
C81 0.066(5) 0.091(6) 0.128(8) -0.028(5) -0.004(5) -0.004(4)
C82 0.077(5) 0.082(6) 0.129(8) -0.047(5) 0.001(5) 0.016(4)
C83 0.091(7) 0.119(10) 0.164(13) 0.005(8) 0.016(8) 0.043(7)
C84 0.109(7) 0.130(9) 0.099(7) -0.001(6) 0.013(6) 0.050(7)
O9 0.253(8) 0.126(5) 0.279(9) -0.018(5) 0.051(8) 0.033(5)
C85 0.145(6) 0.252(10) 0.197(9) 0.035(9) 0.015(7) 0.109(7)
C86 0.166(7) 0.209(8) 0.127(6) -0.026(6) 0.039(5) 0.007(6)
C87 0.150(6) 0.133(6) 0.169(7) 0.028(5) 0.034(5) 0.013(4)
C88 0.131(5) 0.156(6) 0.125(5) -0.014(5) -0.012(4) 0.008(4)
O10 0.154(7) 0.141(7) 0.181(9) 0.016(7) 0.060(7) -0.003(6)
C89 0.144(8) 0.104(7) 0.192(12) 0.045(7) 0.018(9) -0.003(7)
C90 0.146(9) 0.124(8) 0.234(15) 0.064(10) 0.018(10) 0.033(7)
C91 0.118(8) 0.126(9) 0.254(14) 0.034(11) 0.032(10) 0.013(7)
C92 0.110(7) 0.096(7) 0.112(9) -0.002(6) 0.008(6) 0.008(5)
O11 0.098(5) 0.109(5) 0.083(5) -0.027(4) 0.003(4) 0.009(4)
C93 0.072(5) 0.134(7) 0.120(10) -0.027(7) 0.039(6) 0.001(5)
C94 0.062(4) 0.078(5) 0.131(10) 0.005(6) 0.016(5) -0.008(3)
C95 0.067(6) 0.091(8) 0.102(9) -0.013(7) 0.013(6) 0.003(6)
C96 0.063(5) 0.082(8) 0.100(9) 0.003(6) 0.017(6) -0.013(5)
O3A 0.075(8) 0.065(9) 0.106(10) 0.011(8) 0.039(8) 0.007(7)
C61A 0.072(9) 0.085(12) 0.096(11) 0.007(10) 0.045(8) -0.008(8)
C62A 0.151(12) 0.115(16) 0.104(13) 0.022(12) 0.076(10) 0.000(13)
C63A 0.175(13) 0.087(15) 0.115(11) 0.022(12) 0.064(10) 0.002(14)
C64A 0.131(14) 0.074(14) 0.109(13) 0.016(10) 0.037(11) 0.022(11)
O4A 0.066(8) 0.116(10) 0.078(11) 0.008(8) -0.002(8) 0.011(7)
C65A 0.074(10) 0.151(11) 0.122(13) -0.008(12) -0.013(10) 0.001(9)
C66A 0.074(10) 0.173(13) 0.126(17) 0.008(15) -0.003(13) 0.010(10)
C67A 0.094(10) 0.159(13) 0.172(17) 0.019(15) -0.008(13) 0.026(10)
C68A 0.094(11) 0.123(11) 0.124(16) 0.019(12) 0.000(12) 0.028(9)
O5A 0.053(5) 0.062(5) 0.090(7) -0.028(5) 0.007(4) 0.003(4)
C69A 0.057(4) 0.069(5) 0.094(7) -0.026(4) -0.006(4) 0.010(4)
C70A 0.107(6) 0.114(9) 0.152(11) -0.085(8) 0.027(8) -0.008(7)
C71A 0.119(6) 0.093(8) 0.143(11) -0.058(8) -0.028(8) -0.018(6)
C72A 0.069(5) 0.077(6) 0.076(6) 0.003(4) -0.014(4) -0.007(4)
O6A 0.060(3) 0.081(4) 0.083(4) 0.015(3) 0.015(3) -0.012(3)
C73A 0.060(4) 0.091(6) 0.120(7) 0.031(5) 0.014(4) -0.001(4)
C74A 0.066(5) 0.140(9) 0.124(8) 0.044(7) 0.030(5) 0.001(5)
C75A 0.080(6) 0.118(10) 0.119(10) 0.044(8) 0.015(6) -0.008(6)
C76A 0.072(5) 0.118(9) 0.113(8) 0.042(7) 0.014(5) 0.004(6)
O7A 0.063(5) 0.073(5) 0.121(8) -0.022(5) 0.032(5) -0.018(4)
C77A 0.096(8) 0.098(8) 0.136(11) -0.035(8) 0.039(7) -0.047(6)
C78A 0.140(13) 0.081(7) 0.162(12) -0.026(7) -0.002(9) -0.011(7)
C79A 0.196(14) 0.142(11) 0.147(11) -0.046(8) 0.054(10) -0.022(10)
C80A 0.085(6) 0.100(7) 0.168(10) -0.031(7) 0.061(7) -0.016(5)
O8A 0.064(4) 0.060(4) 0.091(5) -0.004(3) -0.002(3) 0.004(3)
C81A 0.130(8) 0.090(6) 0.095(6) -0.001(5) 0.005(6) 0.043(6)
C82A 0.197(13) 0.151(12) 0.099(8) -0.004(8) -0.021(8) 0.088(10)
C83A 0.133(9) 0.144(9) 0.094(6) -0.001(6) -0.009(6) 0.036(7)
C84A 0.128(8) 0.098(7) 0.117(7) -0.031(5) -0.038(6) 0.028(6)
O10A 0.196(12) 0.147(9) 0.182(10) 0.031(8) 0.035(9) -0.018(9)
C89A 0.139(13) 0.146(10) 0.165(11) 0.065(9) -0.036(9) -0.039(10)
C90A 0.202(15) 0.113(9) 0.182(12) 0.030(9) -0.027(12) -0.018(10)
C91A 0.192(13) 0.133(10) 0.158(11) 0.047(9) 0.023(10) 0.005(10)
C92A 0.210(16) 0.123(9) 0.214(12) 0.046(9) 0.061(12) -0.004(12)
O11A 0.102(8) 0.086(8) 0.151(15) -0.058(9) -0.010(9) 0.012(6)
C93A 0.060(6) 0.102(9) 0.128(14) -0.029(9) 0.025(8) 0.012(6)
C94A 0.041(5) 0.083(7) 0.092(9) -0.019(7) 0.006(5) 0.002(4)
C95A 0.044(6) 0.047(6) 0.065(9) 0.007(6) 0.010(6) 0.001(5)
C96A 0.068(7) 0.057(7) 0.073(9) 0.000(7) -0.008(7) 0.001(5)

_geom_special_details            
;
 All esds (except the esd in the dihedral angle between two l.s. planes)
 are estimated using the full covariance matrix.  The cell esds are taken
 into account individually in the estimation of esds in distances, angles
 and torsion angles; correlations between esds in cell parameters are only
 used when they are defined by crystal symmetry.  An approximate (isotropic)
 treatment of cell esds is used for estimating esds involving l.s. planes.
;
loop_
_geom_bond_atom_site_label_1
_geom_bond_atom_site_label_2
_geom_bond_distance
_geom_bond_site_symmetry_2
_geom_bond_publ_flag
Dy1 Cl1 2.5492(10) . ?
Dy1 Cl2 2.5493(10) . ?
Dy1 O1 2.1029(19) . ?
Dy1 O2 2.0826(18) . ?
O1 C1 1.341(3) . ?
O2 C31 1.337(3) . ?
C1 C2 1.427(4) . ?
C1 C6 1.417(4) . ?
C2 C3 1.396(4) . ?
C2 C7 1.545(4) . ?
C3 H3 0.9300 . ?
C3 C4 1.396(4) . ?
C4 C5 1.397(4) . ?
C4 C17 1.540(4) . ?
C5 H5 0.9300 . ?
C5 C6 1.399(4) . ?
C6 C21 1.545(3) . ?
C7 C8 1.550(4) . ?
C7 C9 1.546(4) . ?
C7 C10 1.551(5) . ?
C8 H8A 0.9700 . ?
C8 H8B 0.9700 . ?
C8 C11 1.546(4) . ?
C9 H9A 0.9700 . ?
C9 H9B 0.9700 . ?
C9 C13 1.539(4) . ?
C10 H10A 0.9700 . ?
C10 H10B 0.9700 . ?
C10 C15 1.537(4) . ?
C11 H11 0.9800 . ?
C11 C12 1.522(6) . ?
C11 C16 1.532(6) . ?
C12 H12A 0.9700 . ?
C12 H12B 0.9700 . ?
C12 C13 1.535(5) . ?
C13 H13 0.9800 . ?
C13 C14 1.516(6) . ?
C14 H14A 0.9700 . ?
C14 H14B 0.9700 . ?
C14 C15 1.531(5) . ?
C15 H15 0.9800 . ?
C15 C16 1.533(5) . ?
C16 H16A 0.9700 . ?
C16 H16B 0.9700 . ?
C17 C18 1.507(6) . ?
C17 C19 1.513(6) . ?
C17 C20 1.508(5) . ?
C18 H18A 0.9600 . ?
C18 H18B 0.9600 . ?
C18 H18C 0.9600 . ?
C19 H19A 0.9600 . ?
C19 H19B 0.9600 . ?
C19 H19C 0.9600 . ?
C20 H20A 0.9600 . ?
C20 H20B 0.9600 . ?
C20 H20C 0.9600 . ?
C21 C22 1.545(4) . ?
C21 C23 1.542(4) . ?
C21 C24 1.546(4) . ?
C22 H22A 0.9700 . ?
C22 H22B 0.9700 . ?
C22 C25 1.542(4) . ?
C23 H23A 0.9700 . ?
C23 H23B 0.9700 . ?
C23 C27 1.540(4) . ?
C24 H24A 0.9700 . ?
C24 H24B 0.9700 . ?
C24 C29 1.542(4) . ?
C25 H25 0.9800 . ?
C25 C26 1.531(5) . ?
C25 C30 1.529(5) . ?
C26 H26A 0.9700 . ?
C26 H26B 0.9700 . ?
C26 C27 1.521(4) . ?
C27 H27 0.9800 . ?
C27 C28 1.524(4) . ?
C28 H28A 0.9700 . ?
C28 H28B 0.9700 . ?
C28 C29 1.536(4) . ?
C29 H29 0.9800 . ?
C29 C30 1.520(4) . ?
C30 H30A 0.9700 . ?
C30 H30B 0.9700 . ?
C31 C32 1.417(4) . ?
C31 C36 1.438(4) . ?
C32 C33 1.403(4) . ?
C32 C37 1.552(4) . ?
C33 H33 0.9300 . ?
C33 C34 1.381(4) . ?
C34 C35 1.387(4) . ?
C34 C47 1.532(4) . ?
C35 H35 0.9300 . ?
C35 C36 1.392(4) . ?
C36 C51 1.548(4) . ?
C37 C38 1.539(4) . ?
C37 C39 1.552(4) . ?
C37 C40 1.556(4) . ?
C38 H38A 0.9700 . ?
C38 H38B 0.9700 . ?
C38 C41 1.539(4) . ?
C39 H39A 0.9700 . ?
C39 H39B 0.9700 . ?
C39 C43 1.534(4) . ?
C40 H40A 0.9700 . ?
C40 H40B 0.9700 . ?
C40 C45 1.533(4) . ?
C41 H41 0.9800 . ?
C41 C42 1.526(4) . ?
C41 C46 1.527(4) . ?
C42 H42A 0.9700 . ?
C42 H42B 0.9700 . ?
C42 C43 1.517(5) . ?
C43 H43 0.9800 . ?
C43 C44 1.535(4) . ?
C44 H44A 0.9700 . ?
C44 H44B 0.9700 . ?
C44 C45 1.529(5) . ?
C45 H45 0.9800 . ?
C45 C46 1.527(5) . ?
C46 H46A 0.9700 . ?
C46 H46B 0.9700 . ?
C47 C48 1.533(5) . ?
C47 C49 1.526(5) . ?
C47 C50 1.534(5) . ?
C48 H48A 0.9600 . ?
C48 H48B 0.9600 . ?
C48 H48C 0.9600 . ?
C49 H49A 0.9600 . ?
C49 H49B 0.9600 . ?
C49 H49C 0.9600 . ?
C50 H50A 0.9600 . ?
C50 H50B 0.9600 . ?
C50 H50C 0.9600 . ?
C51 C52 1.550(4) . ?
C51 C53 1.533(4) . ?
C51 C54 1.547(4) . ?
C52 H52A 0.9700 . ?
C52 H52B 0.9700 . ?
C52 C55 1.542(4) . ?
C53 H53A 0.9700 . ?
C53 H53B 0.9700 . ?
C53 C57 1.538(4) . ?
C54 H54A 0.9700 . ?
C54 H54B 0.9700 . ?
C54 C59 1.536(4) . ?
C55 H55 0.9800 . ?
C55 C56 1.531(5) . ?
C55 C60 1.531(5) . ?
C56 H56A 0.9700 . ?
C56 H56B 0.9700 . ?
C56 C57 1.525(5) . ?
C57 H57 0.9800 . ?
C57 C58 1.524(4) . ?
C58 H58A 0.9700 . ?
C58 H58B 0.9700 . ?
C58 C59 1.523(5) . ?
C59 H59 0.9800 . ?
C59 C60 1.520(6) . ?
C60 H60A 0.9700 . ?
C60 H60B 0.9700 . ?
Na1 O3 2.367(4) . ?
Na1 O4 2.424(4) . ?
Na1 O5 2.356(9) . ?
Na1 O6 2.392(7) . ?
Na1 O7 2.350(8) . ?
Na1 O8 2.348(8) . ?
Na1 O3A 2.345(11) . ?
Na1 O4A 2.418(12) . ?
Na1 O5A 2.360(8) . ?
Na1 O6A 2.377(5) . ?
Na1 O7A 2.369(9) . ?
Na1 O8A 2.415(7) . ?
O3 C61 1.418(7) . ?
O3 C64 1.409(6) . ?
C61 H61A 0.9700 . ?
C61 H61B 0.9700 . ?
C61 C62 1.446(9) . ?
C62 H62A 0.9700 . ?
C62 H62B 0.9700 . ?
C62 C63 1.490(9) . ?
C63 H63A 0.9700 . ?
C63 H63B 0.9700 . ?
C63 C64 1.383(8) . ?
C64 H64A 0.9700 . ?
C64 H64B 0.9700 . ?
O4 C65 1.402(6) . ?
O4 C68 1.409(7) . ?
C65 H65A 0.9700 . ?
C65 H65B 0.9700 . ?
C65 C66 1.448(8) . ?
C66 H66A 0.9700 . ?
C66 H66B 0.9700 . ?
C66 C67 1.475(9) . ?
C67 H67A 0.9700 . ?
C67 H67B 0.9700 . ?
C67 C68 1.450(9) . ?
C68 H68A 0.9700 . ?
C68 H68B 0.9700 . ?
O5 C69 1.382(12) . ?
O5 C72 1.428(12) . ?
C69 H69A 0.9700 . ?
C69 H69B 0.9700 . ?
C69 C70 1.543(13) . ?
C70 H70A 0.9700 . ?
C70 H70B 0.9700 . ?
C70 C71 1.382(11) . ?
C71 H71A 0.9700 . ?
C71 H71B 0.9700 . ?
C71 C72 1.415(11) . ?
C72 H72A 0.9700 . ?
C72 H72B 0.9700 . ?
O6 C73 1.416(10) . ?
O6 C76 1.398(11) . ?
C73 H73A 0.9700 . ?
C73 H73B 0.9700 . ?
C73 C74 1.496(11) . ?
C74 H74A 0.9700 . ?
C74 H74B 0.9700 . ?
C74 C75 1.473(13) . ?
C75 H75A 0.9700 . ?
C75 H75B 0.9700 . ?
C75 C76 1.458(13) . ?
C76 H76A 0.9700 . ?
C76 H76B 0.9700 . ?
O7 C77 1.385(12) . ?
O7 C80 1.463(12) . ?
C77 H77A 0.9700 . ?
C77 H77B 0.9700 . ?
C77 C78 1.470(12) . ?
C78 H78A 0.9700 . ?
C78 H78B 0.9700 . ?
C78 C79 1.488(12) . ?
C79 H79A 0.9700 . ?
C79 H79B 0.9700 . ?
C79 C80 1.402(10) . ?
C80 H80A 0.9700 . ?
C80 H80B 0.9700 . ?
O8 C81 1.391(10) . ?
O8 C84 1.416(11) . ?
C81 H81A 0.9700 . ?
C81 H81B 0.9700 . ?
C81 C82 1.487(11) . ?
C82 H82A 0.9700 . ?
C82 H82B 0.9700 . ?
C82 C83 1.434(12) . ?
C83 H83A 0.9700 . ?
C83 H83B 0.9700 . ?
C83 C84 1.460(12) . ?
C84 H84A 0.9700 . ?
C84 H84B 0.9700 . ?
O9 C85 1.405(10) . ?
O9 C88 1.456(8) . ?
C85 H85A 0.9700 . ?
C85 H85B 0.9700 . ?
C85 C86 1.486(10) . ?
C86 H86A 0.9700 . ?
C86 H86B 0.9700 . ?
C86 C87 1.447(9) . ?
C87 H87A 0.9700 . ?
C87 H87B 0.9700 . ?
C87 C88 1.437(8) . ?
C88 H88A 0.9700 . ?
C88 H88B 0.9700 . ?
O10 C89 1.432(12) . ?
O10 C92 1.454(11) . ?
C89 H89A 0.9700 . ?
C89 H89B 0.9700 . ?
C89 C90 1.517(13) . ?
C90 H90A 0.9700 . ?
C90 H90B 0.9700 . ?
C90 C91 1.436(13) . ?
C91 H91A 0.9700 . ?
C91 H91B 0.9700 . ?
C91 C92 1.431(12) . ?
C92 H92A 0.9700 . ?
C92 H92B 0.9700 . ?
O11 C93 1.381(10) . ?
O11 C96 1.408(11) . ?
C93 H93A 0.9700 . ?
C93 H93B 0.9700 . ?
C93 C94 1.414(11) . ?
C94 H94A 0.9700 . ?
C94 H94B 0.9700 . ?
C94 C95 1.470(11) . ?
C95 H95A 0.9700 . ?
C95 H95B 0.9700 . ?
C95 C96 1.482(11) . ?
C96 H96A 0.9700 . ?
C96 H96B 0.9700 . ?
O3A C61A 1.396(13) . ?
O3A C64A 1.431(14) . ?
C61A H61C 0.9700 . ?
C61A H61D 0.9700 . ?
C61A C62A 1.479(14) . ?
C62A H62C 0.9700 . ?
C62A H62D 0.9700 . ?
C62A C63A 1.458(15) . ?
C63A H63C 0.9700 . ?
C63A H63D 0.9700 . ?
C63A C64A 1.450(15) . ?
C64A H64C 0.9700 . ?
C64A H64D 0.9700 . ?
O4A C65A 1.415(14) . ?
O4A C68A 1.432(14) . ?
C65A H65C 0.9700 . ?
C65A H65D 0.9700 . ?
C65A C66A 1.468(14) . ?
C66A H66C 0.9700 . ?
C66A H66D 0.9700 . ?
C66A C67A 1.452(15) . ?
C67A H67C 0.9700 . ?
C67A H67D 0.9700 . ?
C67A C68A 1.431(14) . ?
C68A H68C 0.9700 . ?
C68A H68D 0.9700 . ?
O5A C69A 1.405(10) . ?
O5A C72A 1.441(12) . ?
C69A H69C 0.9700 . ?
C69A H69D 0.9700 . ?
C69A C70A 1.553(11) . ?
C70A H70C 0.9700 . ?
C70A H70D 0.9700 . ?
C70A C71A 1.382(11) . ?
C71A H71C 0.9700 . ?
C71A H71D 0.9700 . ?
C71A C72A 1.405(11) . ?
C72A H72C 0.9700 . ?
C72A H72D 0.9700 . ?
O6A C73A 1.427(9) . ?
O6A C76A 1.421(10) . ?
C73A H73C 0.9700 . ?
C73A H73D 0.9700 . ?
C73A C74A 1.480(10) . ?
C74A H74C 0.9700 . ?
C74A H74D 0.9700 . ?
C74A C75A 1.465(12) . ?
C75A H75C 0.9700 . ?
C75A H75D 0.9700 . ?
C75A C76A 1.478(11) . ?
C76A H76C 0.9700 . ?
C76A H76D 0.9700 . ?
O7A C77A 1.415(12) . ?
O7A C80A 1.429(11) . ?
C77A H77C 0.9700 . ?
C77A H77D 0.9700 . ?
C77A C78A 1.487(13) . ?
C78A H78C 0.9700 . ?
C78A H78D 0.9700 . ?
C78A C79A 1.486(14) . ?
C79A H79C 0.9700 . ?
C79A H79D 0.9700 . ?
C79A C80A 1.455(12) . ?
C80A H80C 0.9700 . ?
C80A H80D 0.9700 . ?
O8A C81A 1.417(10) . ?
O8A C84A 1.436(10) . ?
C81A H81C 0.9700 . ?
C81A H81D 0.9700 . ?
C81A C82A 1.502(12) . ?
C82A H82C 0.9700 . ?
C82A H82D 0.9700 . ?
C82A C83A 1.438(12) . ?
C83A H83C 0.9700 . ?
C83A H83D 0.9700 . ?
C83A C84A 1.462(11) . ?
C84A H84C 0.9700 . ?
C84A H84D 0.9700 . ?
O10A C89A 1.375(13) . ?
O10A C92A 1.457(13) . ?
C89A H89C 0.9700 . ?
C89A H89D 0.9700 . ?
C89A C90A 1.483(14) . ?
C90A H90C 0.9700 . ?
C90A H90D 0.9700 . ?
C90A C91A 1.425(13) . ?
C91A H91C 0.9700 . ?
C91A H91D 0.9700 . ?
C91A C92A 1.452(13) . ?
C92A H92C 0.9700 . ?
C92A H92D 0.9700 . ?
O11A C93A 1.384(12) . ?
O11A C96A 1.413(13) . ?
C93A H93C 0.9700 . ?
C93A H93D 0.9700 . ?
C93A C94A 1.431(12) . ?
C94A H94C 0.9700 . ?
C94A H94D 0.9700 . ?
C94A C95A 1.470(13) . ?
C95A H95C 0.9700 . ?
C95A H95D 0.9700 . ?
C95A C96A 1.472(12) . ?
C96A H96C 0.9700 . ?
C96A H96D 0.9700 . ?

loop_
_geom_angle_atom_site_label_1
_geom_angle_atom_site_label_2
_geom_angle_atom_site_label_3
_geom_angle
_geom_angle_site_symmetry_1
_geom_angle_site_symmetry_3
_geom_angle_publ_flag
Cl2 Dy1 Cl1 102.88(5) . . ?
O1 Dy1 Cl1 119.16(6) . . ?
O1 Dy1 Cl2 97.93(6) . . ?
O2 Dy1 Cl1 101.10(6) . . ?
O2 Dy1 Cl2 112.05(6) . . ?
O2 Dy1 O1 122.37(8) . . ?
C1 O1 Dy1 159.43(18) . . ?
C31 O2 Dy1 158.99(18) . . ?
O1 C1 C2 119.5(2) . . ?
O1 C1 C6 120.7(2) . . ?
C6 C1 C2 119.8(2) . . ?
C1 C2 C7 122.0(2) . . ?
C3 C2 C1 118.0(3) . . ?
C3 C2 C7 120.1(2) . . ?
C2 C3 H3 118.3 . . ?
C4 C3 C2 123.3(2) . . ?
C4 C3 H3 118.3 . . ?
C3 C4 C5 116.7(3) . . ?
C3 C4 C17 120.8(2) . . ?
C5 C4 C17 122.5(3) . . ?
C4 C5 H5 118.4 . . ?
C4 C5 C6 123.3(3) . . ?
C6 C5 H5 118.4 . . ?
C1 C6 C21 122.5(2) . . ?
C5 C6 C1 118.0(2) . . ?
C5 C6 C21 119.4(2) . . ?
C2 C7 C8 111.8(2) . . ?
C2 C7 C9 109.5(2) . . ?
C2 C7 C10 112.6(2) . . ?
C8 C7 C10 106.0(2) . . ?
C9 C7 C8 107.3(3) . . ?
C9 C7 C10 109.5(3) . . ?
C7 C8 H8A 109.4 . . ?
C7 C8 H8B 109.4 . . ?
H8A C8 H8B 108.0 . . ?
C11 C8 C7 111.1(3) . . ?
C11 C8 H8A 109.4 . . ?
C11 C8 H8B 109.4 . . ?
C7 C9 H9A 109.4 . . ?
C7 C9 H9B 109.4 . . ?
H9A C9 H9B 108.0 . . ?
C13 C9 C7 111.0(3) . . ?
C13 C9 H9A 109.4 . . ?
C13 C9 H9B 109.4 . . ?
C7 C10 H10A 109.3 . . ?
C7 C10 H10B 109.3 . . ?
H10A C10 H10B 108.0 . . ?
C15 C10 C7 111.4(3) . . ?
C15 C10 H10A 109.3 . . ?
C15 C10 H10B 109.3 . . ?
C8 C11 H11 109.3 . . ?
C12 C11 C8 109.6(3) . . ?
C12 C11 H11 109.3 . . ?
C12 C11 C16 109.7(3) . . ?
C16 C11 C8 109.7(3) . . ?
C16 C11 H11 109.3 . . ?
C11 C12 H12A 109.8 . . ?
C11 C12 H12B 109.8 . . ?
C11 C12 C13 109.2(3) . . ?
H12A C12 H12B 108.3 . . ?
C13 C12 H12A 109.8 . . ?
C13 C12 H12B 109.8 . . ?
C9 C13 H13 109.4 . . ?
C12 C13 C9 109.0(3) . . ?
C12 C13 H13 109.4 . . ?
C14 C13 C9 109.7(3) . . ?
C14 C13 C12 110.0(3) . . ?
C14 C13 H13 109.4 . . ?
C13 C14 H14A 109.6 . . ?
C13 C14 H14B 109.6 . . ?
C13 C14 C15 110.2(3) . . ?
H14A C14 H14B 108.1 . . ?
C15 C14 H14A 109.6 . . ?
C15 C14 H14B 109.6 . . ?
C10 C15 H15 109.7 . . ?
C14 C15 C10 109.8(3) . . ?
C14 C15 H15 109.7 . . ?
C14 C15 C16 109.2(3) . . ?
C16 C15 C10 108.7(3) . . ?
C16 C15 H15 109.7 . . ?
C11 C16 C15 109.1(3) . . ?
C11 C16 H16A 109.9 . . ?
C11 C16 H16B 109.9 . . ?
C15 C16 H16A 109.9 . . ?
C15 C16 H16B 109.9 . . ?
H16A C16 H16B 108.3 . . ?
C18 C17 C4 110.8(3) . . ?
C18 C17 C19 108.6(5) . . ?
C18 C17 C20 108.8(4) . . ?
C19 C17 C4 108.8(3) . . ?
C20 C17 C4 113.3(3) . . ?
C20 C17 C19 106.5(4) . . ?
C17 C18 H18A 109.5 . . ?
C17 C18 H18B 109.5 . . ?
C17 C18 H18C 109.5 . . ?
H18A C18 H18B 109.5 . . ?
H18A C18 H18C 109.5 . . ?
H18B C18 H18C 109.5 . . ?
C17 C19 H19A 109.5 . . ?
C17 C19 H19B 109.5 . . ?
C17 C19 H19C 109.5 . . ?
H19A C19 H19B 109.5 . . ?
H19A C19 H19C 109.5 . . ?
H19B C19 H19C 109.5 . . ?
C17 C20 H20A 109.5 . . ?
C17 C20 H20B 109.5 . . ?
C17 C20 H20C 109.5 . . ?
H20A C20 H20B 109.5 . . ?
H20A C20 H20C 109.5 . . ?
H20B C20 H20C 109.5 . . ?
C6 C21 C24 112.9(2) . . ?
C22 C21 C6 112.0(2) . . ?
C22 C21 C24 106.2(2) . . ?
C23 C21 C6 109.0(2) . . ?
C23 C21 C22 107.2(2) . . ?
C23 C21 C24 109.3(2) . . ?
C21 C22 H22A 109.4 . . ?
C21 C22 H22B 109.4 . . ?
H22A C22 H22B 108.0 . . ?
C25 C22 C21 111.4(2) . . ?
C25 C22 H22A 109.4 . . ?
C25 C22 H22B 109.4 . . ?
C21 C23 H23A 109.4 . . ?
C21 C23 H23B 109.4 . . ?
H23A C23 H23B 108.0 . . ?
C27 C23 C21 111.2(2) . . ?
C27 C23 H23A 109.4 . . ?
C27 C23 H23B 109.4 . . ?
C21 C24 H24A 109.3 . . ?
C21 C24 H24B 109.3 . . ?
H24A C24 H24B 108.0 . . ?
C29 C24 C21 111.5(2) . . ?
C29 C24 H24A 109.3 . . ?
C29 C24 H24B 109.3 . . ?
C22 C25 H25 109.4 . . ?
C26 C25 C22 109.4(3) . . ?
C26 C25 H25 109.4 . . ?
C30 C25 C22 109.7(3) . . ?
C30 C25 H25 109.4 . . ?
C30 C25 C26 109.4(3) . . ?
C25 C26 H26A 109.8 . . ?
C25 C26 H26B 109.8 . . ?
H26A C26 H26B 108.3 . . ?
C27 C26 C25 109.3(3) . . ?
C27 C26 H26A 109.8 . . ?
C27 C26 H26B 109.8 . . ?
C23 C27 H27 109.4 . . ?
C26 C27 C23 109.3(2) . . ?
C26 C27 H27 109.4 . . ?
C26 C27 C28 110.0(3) . . ?
C28 C27 C23 109.4(2) . . ?
C28 C27 H27 109.4 . . ?
C27 C28 H28A 109.7 . . ?
C27 C28 H28B 109.7 . . ?
C27 C28 C29 109.8(2) . . ?
H28A C28 H28B 108.2 . . ?
C29 C28 H28A 109.7 . . ?
C29 C28 H28B 109.7 . . ?
C24 C29 H29 109.6 . . ?
C28 C29 C24 109.0(2) . . ?
C28 C29 H29 109.6 . . ?
C30 C29 C24 109.3(2) . . ?
C30 C29 C28 109.6(3) . . ?
C30 C29 H29 109.6 . . ?
C25 C30 H30A 109.8 . . ?
C25 C30 H30B 109.8 . . ?
C29 C30 C25 109.3(2) . . ?
C29 C30 H30A 109.8 . . ?
C29 C30 H30B 109.8 . . ?
H30A C30 H30B 108.3 . . ?
O2 C31 C32 121.8(2) . . ?
O2 C31 C36 118.9(2) . . ?
C32 C31 C36 119.3(3) . . ?
C31 C32 C37 127.8(3) . . ?
C33 C32 C31 117.9(2) . . ?
C33 C32 C37 114.3(2) . . ?
C32 C33 H33 117.8 . . ?
C34 C33 C32 124.4(3) . . ?
C34 C33 H33 117.8 . . ?
C33 C34 C35 116.2(3) . . ?
C33 C34 C47 123.0(3) . . ?
C35 C34 C47 120.8(3) . . ?
C34 C35 H35 118.0 . . ?
C34 C35 C36 124.0(3) . . ?
C36 C35 H35 118.0 . . ?
C31 C36 C51 122.1(3) . . ?
C35 C36 C31 118.2(3) . . ?
C35 C36 C51 119.7(2) . . ?
C32 C37 C40 109.1(2) . . ?
C38 C37 C32 117.2(2) . . ?
C38 C37 C39 106.9(2) . . ?
C38 C37 C40 106.0(2) . . ?
C39 C37 C32 108.8(2) . . ?
C39 C37 C40 108.5(2) . . ?
C37 C38 H38A 109.2 . . ?
C37 C38 H38B 109.2 . . ?
H38A C38 H38B 107.9 . . ?
C41 C38 C37 111.9(2) . . ?
C41 C38 H38A 109.2 . . ?
C41 C38 H38B 109.2 . . ?
C37 C39 H39A 109.3 . . ?
C37 C39 H39B 109.3 . . ?
H39A C39 H39B 107.9 . . ?
C43 C39 C37 111.8(2) . . ?
C43 C39 H39A 109.3 . . ?
C43 C39 H39B 109.3 . . ?
C37 C40 H40A 109.3 . . ?
C37 C40 H40B 109.3 . . ?
H40A C40 H40B 108.0 . . ?
C45 C40 C37 111.6(2) . . ?
C45 C40 H40A 109.3 . . ?
C45 C40 H40B 109.3 . . ?
C38 C41 H41 109.4 . . ?
C42 C41 C38 109.6(2) . . ?
C42 C41 H41 109.4 . . ?
C42 C41 C46 109.7(3) . . ?
C46 C41 C38 109.4(2) . . ?
C46 C41 H41 109.4 . . ?
C41 C42 H42A 109.7 . . ?
C41 C42 H42B 109.7 . . ?
H42A C42 H42B 108.2 . . ?
C43 C42 C41 109.7(3) . . ?
C43 C42 H42A 109.7 . . ?
C43 C42 H42B 109.7 . . ?
C39 C43 H43 109.7 . . ?
C39 C43 C44 108.9(3) . . ?
C42 C43 C39 109.2(2) . . ?
C42 C43 H43 109.7 . . ?
C42 C43 C44 109.5(3) . . ?
C44 C43 H43 109.7 . . ?
C43 C44 H44A 109.6 . . ?
C43 C44 H44B 109.6 . . ?
H44A C44 H44B 108.1 . . ?
C45 C44 C43 110.1(3) . . ?
C45 C44 H44A 109.6 . . ?
C45 C44 H44B 109.6 . . ?
C40 C45 H45 109.6 . . ?
C44 C45 C40 109.4(2) . . ?
C44 C45 H45 109.6 . . ?
C46 C45 C40 109.3(3) . . ?
C46 C45 C44 109.5(3) . . ?
C46 C45 H45 109.6 . . ?
C41 C46 H46A 109.9 . . ?
C41 C46 H46B 109.9 . . ?
C45 C46 C41 109.1(2) . . ?
C45 C46 H46A 109.9 . . ?
C45 C46 H46B 109.9 . . ?
H46A C46 H46B 108.3 . . ?
C34 C47 C48 112.4(3) . . ?
C34 C47 C50 110.9(3) . . ?
C48 C47 C50 106.7(3) . . ?
C49 C47 C34 109.0(3) . . ?
C49 C47 C48 108.7(3) . . ?
C49 C47 C50 109.1(3) . . ?
C47 C48 H48A 109.5 . . ?
C47 C48 H48B 109.5 . . ?
C47 C48 H48C 109.5 . . ?
H48A C48 H48B 109.5 . . ?
H48A C48 H48C 109.5 . . ?
H48B C48 H48C 109.5 . . ?
C47 C49 H49A 109.5 . . ?
C47 C49 H49B 109.5 . . ?
C47 C49 H49C 109.5 . . ?
H49A C49 H49B 109.5 . . ?
H49A C49 H49C 109.5 . . ?
H49B C49 H49C 109.5 . . ?
C47 C50 H50A 109.5 . . ?
C47 C50 H50B 109.5 . . ?
C47 C50 H50C 109.5 . . ?
H50A C50 H50B 109.5 . . ?
H50A C50 H50C 109.5 . . ?
H50B C50 H50C 109.5 . . ?
C36 C51 C52 111.2(2) . . ?
C53 C51 C36 111.0(2) . . ?
C53 C51 C52 109.6(2) . . ?
C53 C51 C54 107.1(2) . . ?
C54 C51 C36 111.0(2) . . ?
C54 C51 C52 106.8(2) . . ?
C51 C52 H52A 109.6 . . ?
C51 C52 H52B 109.6 . . ?
H52A C52 H52B 108.1 . . ?
C55 C52 C51 110.4(2) . . ?
C55 C52 H52A 109.6 . . ?
C55 C52 H52B 109.6 . . ?
C51 C53 H53A 109.4 . . ?
C51 C53 H53B 109.4 . . ?
C51 C53 C57 111.1(2) . . ?
H53A C53 H53B 108.0 . . ?
C57 C53 H53A 109.4 . . ?
C57 C53 H53B 109.4 . . ?
C51 C54 H54A 109.4 . . ?
C51 C54 H54B 109.4 . . ?
H54A C54 H54B 108.0 . . ?
C59 C54 C51 111.3(3) . . ?
C59 C54 H54A 109.4 . . ?
C59 C54 H54B 109.4 . . ?
C52 C55 H55 109.6 . . ?
C56 C55 C52 109.8(3) . . ?
C56 C55 H55 109.6 . . ?
C56 C55 C60 108.9(3) . . ?
C60 C55 C52 109.4(3) . . ?
C60 C55 H55 109.6 . . ?
C55 C56 H56A 109.6 . . ?
C55 C56 H56B 109.6 . . ?
H56A C56 H56B 108.1 . . ?
C57 C56 C55 110.2(3) . . ?
C57 C56 H56A 109.6 . . ?
C57 C56 H56B 109.6 . . ?
C53 C57 H57 109.5 . . ?
C56 C57 C53 109.4(2) . . ?
C56 C57 H57 109.5 . . ?
C58 C57 C53 109.7(3) . . ?
C58 C57 C56 109.1(3) . . ?
C58 C57 H57 109.5 . . ?
C57 C58 H58A 109.9 . . ?
C57 C58 H58B 109.9 . . ?
H58A C58 H58B 108.3 . . ?
C59 C58 C57 109.0(3) . . ?
C59 C58 H58A 109.9 . . ?
C59 C58 H58B 109.9 . . ?
C54 C59 H59 109.2 . . ?
C58 C59 C54 109.2(3) . . ?
C58 C59 H59 109.2 . . ?
C60 C59 C54 109.5(3) . . ?
C60 C59 C58 110.6(3) . . ?
C60 C59 H59 109.2 . . ?
C55 C60 H60A 109.9 . . ?
C55 C60 H60B 109.9 . . ?
C59 C60 C55 109.0(3) . . ?
C59 C60 H60A 109.9 . . ?
C59 C60 H60B 109.9 . . ?
H60A C60 H60B 108.3 . . ?
O3 Na1 O4 83.74(15) . . ?
O3 Na1 O6A 164.5(2) . . ?
O3 Na1 O8A 80.2(2) . . ?
O5 Na1 O6 91.6(7) . . ?
O5 Na1 O4A 87.4(8) . . ?
O5 Na1 O7A 167.4(9) . . ?
O6 Na1 O4A 76.3(6) . . ?
O7 Na1 O3 95.6(4) . . ?
O7 Na1 O4 89.8(4) . . ?
O7 Na1 O5A 171.1(8) . . ?
O7 Na1 O6A 89.9(4) . . ?
O7 Na1 O8A 88.7(4) . . ?
O8 Na1 O5 89.5(6) . . ?
O8 Na1 O6 91.6(4) . . ?
O8 Na1 O4A 167.3(6) . . ?
O8 Na1 O7A 95.1(5) . . ?
O3A Na1 O5 102.1(8) . . ?
O3A Na1 O6 157.8(7) . . ?
O3A Na1 O8 105.8(5) . . ?
O3A Na1 O4A 86.9(7) . . ?
O3A Na1 O7A 88.0(6) . . ?
O5A Na1 O3 92.9(6) . . ?
O5A Na1 O4 88.3(4) . . ?
O5A Na1 O6A 82.7(5) . . ?
O5A Na1 O8A 95.6(5) . . ?
O6A Na1 O4 110.9(2) . . ?
O6A Na1 O8A 85.5(3) . . ?
O7A Na1 O6 76.5(5) . . ?
O7A Na1 O4A 85.6(7) . . ?
O8A Na1 O4 163.6(2) . . ?
C61 O3 Na1 126.8(4) . . ?
C64 O3 Na1 123.2(3) . . ?
C64 O3 C61 109.2(5) . . ?
O3 C61 H61A 110.6 . . ?
O3 C61 H61B 110.6 . . ?
O3 C61 C62 105.9(6) . . ?
H61A C61 H61B 108.7 . . ?
C62 C61 H61A 110.6 . . ?
C62 C61 H61B 110.6 . . ?
C61 C62 H62A 110.2 . . ?
C61 C62 H62B 110.2 . . ?
C61 C62 C63 107.3(7) . . ?
H62A C62 H62B 108.5 . . ?
C63 C62 H62A 110.2 . . ?
C63 C62 H62B 110.2 . . ?
C62 C63 H63A 110.8 . . ?
C62 C63 H63B 110.8 . . ?
H63A C63 H63B 108.8 . . ?
C64 C63 C62 104.9(6) . . ?
C64 C63 H63A 110.8 . . ?
C64 C63 H63B 110.8 . . ?
O3 C64 H64A 109.6 . . ?
O3 C64 H64B 109.6 . . ?
C63 C64 O3 110.5(5) . . ?
C63 C64 H64A 109.6 . . ?
C63 C64 H64B 109.6 . . ?
H64A C64 H64B 108.1 . . ?
C65 O4 Na1 129.2(4) . . ?
C65 O4 C68 107.6(4) . . ?
C68 O4 Na1 123.2(4) . . ?
O4 C65 H65A 109.7 . . ?
O4 C65 H65B 109.7 . . ?
O4 C65 C66 109.8(5) . . ?
H65A C65 H65B 108.2 . . ?
C66 C65 H65A 109.7 . . ?
C66 C65 H65B 109.7 . . ?
C65 C66 H66A 110.8 . . ?
C65 C66 H66B 110.8 . . ?
C65 C66 C67 104.7(5) . . ?
H66A C66 H66B 108.9 . . ?
C67 C66 H66A 110.8 . . ?
C67 C66 H66B 110.8 . . ?
C66 C67 H67A 110.7 . . ?
C66 C67 H67B 110.7 . . ?
H67A C67 H67B 108.8 . . ?
C68 C67 C66 105.4(6) . . ?
C68 C67 H67A 110.7 . . ?
C68 C67 H67B 110.7 . . ?
O4 C68 C67 107.6(6) . . ?
O4 C68 H68A 110.2 . . ?
O4 C68 H68B 110.2 . . ?
C67 C68 H68A 110.2 . . ?
C67 C68 H68B 110.2 . . ?
H68A C68 H68B 108.5 . . ?
C69 O5 Na1 128.1(10) . . ?
C69 O5 C72 107.4(9) . . ?
C72 O5 Na1 124.0(11) . . ?
O5 C69 H69A 110.8 . . ?
O5 C69 H69B 110.8 . . ?
O5 C69 C70 104.7(11) . . ?
H69A C69 H69B 108.9 . . ?
C70 C69 H69A 110.8 . . ?
C70 C69 H69B 110.8 . . ?
C69 C70 H70A 110.6 . . ?
C69 C70 H70B 110.6 . . ?
H70A C70 H70B 108.7 . . ?
C71 C70 C69 105.7(10) . . ?
C71 C70 H70A 110.6 . . ?
C71 C70 H70B 110.6 . . ?
C70 C71 H71A 110.3 . . ?
C70 C71 H71B 110.3 . . ?
C70 C71 C72 106.9(9) . . ?
H71A C71 H71B 108.6 . . ?
C72 C71 H71A 110.3 . . ?
C72 C71 H71B 110.3 . . ?
O5 C72 H72A 109.6 . . ?
O5 C72 H72B 109.6 . . ?
C71 C72 O5 110.1(9) . . ?
C71 C72 H72A 109.6 . . ?
C71 C72 H72B 109.6 . . ?
H72A C72 H72B 108.1 . . ?
C73 O6 Na1 128.5(6) . . ?
C76 O6 Na1 124.2(7) . . ?
C76 O6 C73 106.2(7) . . ?
O6 C73 H73A 110.7 . . ?
O6 C73 H73B 110.7 . . ?
O6 C73 C74 105.3(8) . . ?
H73A C73 H73B 108.8 . . ?
C74 C73 H73A 110.7 . . ?
C74 C73 H73B 110.7 . . ?
C73 C74 H74A 110.3 . . ?
C73 C74 H74B 110.3 . . ?
H74A C74 H74B 108.5 . . ?
C75 C74 C73 107.1(9) . . ?
C75 C74 H74A 110.3 . . ?
C75 C74 H74B 110.3 . . ?
C74 C75 H75A 111.6 . . ?
C74 C75 H75B 111.6 . . ?
H75A C75 H75B 109.4 . . ?
C76 C75 C74 100.8(11) . . ?
C76 C75 H75A 111.6 . . ?
C76 C75 H75B 111.6 . . ?
O6 C76 C75 107.5(10) . . ?
O6 C76 H76A 110.2 . . ?
O6 C76 H76B 110.2 . . ?
C75 C76 H76A 110.2 . . ?
C75 C76 H76B 110.2 . . ?
H76A C76 H76B 108.5 . . ?
C77 O7 Na1 128.9(9) . . ?
C77 O7 C80 111.4(8) . . ?
C80 O7 Na1 119.7(8) . . ?
O7 C77 H77A 110.6 . . ?
O7 C77 H77B 110.6 . . ?
O7 C77 C78 105.8(10) . . ?
H77A C77 H77B 108.7 . . ?
C78 C77 H77A 110.6 . . ?
C78 C77 H77B 110.6 . . ?
C77 C78 H78A 110.7 . . ?
C77 C78 H78B 110.7 . . ?
C77 C78 C79 105.2(9) . . ?
H78A C78 H78B 108.8 . . ?
C79 C78 H78A 110.7 . . ?
C79 C78 H78B 110.7 . . ?
C78 C79 H79A 110.3 . . ?
C78 C79 H79B 110.3 . . ?
H79A C79 H79B 108.6 . . ?
C80 C79 C78 106.9(9) . . ?
C80 C79 H79A 110.3 . . ?
C80 C79 H79B 110.3 . . ?
O7 C80 H80A 110.7 . . ?
O7 C80 H80B 110.7 . . ?
C79 C80 O7 105.2(8) . . ?
C79 C80 H80A 110.7 . . ?
C79 C80 H80B 110.7 . . ?
H80A C80 H80B 108.8 . . ?
C81 O8 Na1 135.1(7) . . ?
C81 O8 C84 105.6(8) . . ?
C84 O8 Na1 119.3(7) . . ?
O8 C81 H81A 110.4 . . ?
O8 C81 H81B 110.4 . . ?
O8 C81 C82 106.4(8) . . ?
H81A C81 H81B 108.6 . . ?
C82 C81 H81A 110.4 . . ?
C82 C81 H81B 110.4 . . ?
C81 C82 H82A 110.8 . . ?
C81 C82 H82B 110.8 . . ?
H82A C82 H82B 108.9 . . ?
C83 C82 C81 104.8(8) . . ?
C83 C82 H82A 110.8 . . ?
C83 C82 H82B 110.8 . . ?
C82 C83 H83A 110.4 . . ?
C82 C83 H83B 110.4 . . ?
C82 C83 C84 106.6(9) . . ?
H83A C83 H83B 108.6 . . ?
C84 C83 H83A 110.4 . . ?
C84 C83 H83B 110.4 . . ?
O8 C84 C83 106.9(9) . . ?
O8 C84 H84A 110.3 . . ?
O8 C84 H84B 110.3 . . ?
C83 C84 H84A 110.3 . . ?
C83 C84 H84B 110.3 . . ?
H84A C84 H84B 108.6 . . ?
C85 O9 C88 107.9(7) . . ?
O9 C85 H85A 110.8 . . ?
O9 C85 H85B 110.8 . . ?
O9 C85 C86 104.7(7) . . ?
H85A C85 H85B 108.9 . . ?
C86 C85 H85A 110.8 . . ?
C86 C85 H85B 110.8 . . ?
C85 C86 H86A 111.2 . . ?
C85 C86 H86B 111.2 . . ?
H86A C86 H86B 109.1 . . ?
C87 C86 C85 102.9(7) . . ?
C87 C86 H86A 111.2 . . ?
C87 C86 H86B 111.2 . . ?
C86 C87 H87A 111.1 . . ?
C86 C87 H87B 111.1 . . ?
H87A C87 H87B 109.0 . . ?
C88 C87 C86 103.5(7) . . ?
C88 C87 H87A 111.1 . . ?
C88 C87 H87B 111.1 . . ?
O9 C88 H88A 110.5 . . ?
O9 C88 H88B 110.5 . . ?
C87 C88 O9 105.9(6) . . ?
C87 C88 H88A 110.5 . . ?
C87 C88 H88B 110.5 . . ?
H88A C88 H88B 108.7 . . ?
C89 O10 C92 99.1(9) . . ?
O10 C89 H89A 111.4 . . ?
O10 C89 H89B 111.4 . . ?
O10 C89 C90 102.1(11) . . ?
H89A C89 H89B 109.2 . . ?
C90 C89 H89A 111.4 . . ?
C90 C89 H89B 111.4 . . ?
C89 C90 H90A 111.5 . . ?
C89 C90 H90B 111.5 . . ?
H90A C90 H90B 109.3 . . ?
C91 C90 C89 101.5(10) . . ?
C91 C90 H90A 111.5 . . ?
C91 C90 H90B 111.5 . . ?
C90 C91 H91A 110.3 . . ?
C90 C91 H91B 110.3 . . ?
H91A C91 H91B 108.5 . . ?
C92 C91 C90 107.2(10) . . ?
C92 C91 H91A 110.3 . . ?
C92 C91 H91B 110.3 . . ?
O10 C92 H92A 110.4 . . ?
O10 C92 H92B 110.4 . . ?
C91 C92 O10 106.5(10) . . ?
C91 C92 H92A 110.4 . . ?
C91 C92 H92B 110.4 . . ?
H92A C92 H92B 108.6 . . ?
C93 O11 C96 109.3(9) . . ?
O11 C93 H93A 110.4 . . ?
O11 C93 H93B 110.4 . . ?
O11 C93 C94 106.7(9) . . ?
H93A C93 H93B 108.6 . . ?
C94 C93 H93A 110.4 . . ?
C94 C93 H93B 110.4 . . ?
C93 C94 H94A 110.5 . . ?
C93 C94 H94B 110.5 . . ?
C93 C94 C95 106.1(9) . . ?
H94A C94 H94B 108.7 . . ?
C95 C94 H94A 110.5 . . ?
C95 C94 H94B 110.5 . . ?
C94 C95 H95A 110.8 . . ?
C94 C95 H95B 110.8 . . ?
C94 C95 C96 104.6(9) . . ?
H95A C95 H95B 108.9 . . ?
C96 C95 H95A 110.8 . . ?
C96 C95 H95B 110.8 . . ?
O11 C96 C95 106.0(9) . . ?
O11 C96 H96A 110.5 . . ?
O11 C96 H96B 110.5 . . ?
C95 C96 H96A 110.5 . . ?
C95 C96 H96B 110.5 . . ?
H96A C96 H96B 108.7 . . ?
C61A O3A Na1 124.6(12) . . ?
C61A O3A C64A 106.3(12) . . ?
C64A O3A Na1 125.7(18) . . ?
O3A C61A H61C 110.4 . . ?
O3A C61A H61D 110.4 . . ?
O3A C61A C62A 106.5(12) . . ?
H61C C61A H61D 108.6 . . ?
C62A C61A H61C 110.4 . . ?
C62A C61A H61D 110.4 . . ?
C61A C62A H62C 110.7 . . ?
C61A C62A H62D 110.7 . . ?
H62C C62A H62D 108.8 . . ?
C63A C62A C61A 105.4(13) . . ?
C63A C62A H62C 110.7 . . ?
C63A C62A H62D 110.7 . . ?
C62A C63A H63C 111.7 . . ?
C62A C63A H63D 111.7 . . ?
H63C C63A H63D 109.5 . . ?
C64A C63A C62A 100.2(16) . . ?
C64A C63A H63C 111.7 . . ?
C64A C63A H63D 111.7 . . ?
O3A C64A C63A 105.6(15) . . ?
O3A C64A H64C 110.6 . . ?
O3A C64A H64D 110.6 . . ?
C63A C64A H64C 110.6 . . ?
C63A C64A H64D 110.6 . . ?
H64C C64A H64D 108.8 . . ?
C65A O4A Na1 125.3(16) . . ?
C65A O4A C68A 105.6(13) . . ?
C68A O4A Na1 128.1(15) . . ?
O4A C65A H65C 110.1 . . ?
O4A C65A H65D 110.1 . . ?
O4A C65A C66A 108.1(13) . . ?
H65C C65A H65D 108.4 . . ?
C66A C65A H65C 110.1 . . ?
C66A C65A H65D 110.1 . . ?
C65A C66A H66C 110.6 . . ?
C65A C66A H66D 110.6 . . ?
H66C C66A H66D 108.7 . . ?
C67A C66A C65A 105.9(13) . . ?
C67A C66A H66C 110.6 . . ?
C67A C66A H66D 110.6 . . ?
C66A C67A H67C 110.4 . . ?
C66A C67A H67D 110.4 . . ?
H67C C67A H67D 108.6 . . ?
C68A C67A C66A 106.7(14) . . ?
C68A C67A H67C 110.4 . . ?
C68A C67A H67D 110.4 . . ?
O4A C68A H68C 110.0 . . ?
O4A C68A H68D 110.0 . . ?
C67A C68A O4A 108.4(14) . . ?
C67A C68A H68C 110.0 . . ?
C67A C68A H68D 110.0 . . ?
H68C C68A H68D 108.4 . . ?
C69A O5A Na1 127.2(8) . . ?
C69A O5A C72A 108.8(7) . . ?
C72A O5A Na1 123.5(9) . . ?
O5A C69A H69C 111.4 . . ?
O5A C69A H69D 111.4 . . ?
O5A C69A C70A 101.8(9) . . ?
H69C C69A H69D 109.3 . . ?
C70A C69A H69C 111.4 . . ?
C70A C69A H69D 111.4 . . ?
C69A C70A H70C 110.6 . . ?
C69A C70A H70D 110.6 . . ?
H70C C70A H70D 108.7 . . ?
C71A C70A C69A 105.8(9) . . ?
C71A C70A H70C 110.6 . . ?
C71A C70A H70D 110.6 . . ?
C70A C71A H71C 110.6 . . ?
C70A C71A H71D 110.6 . . ?
C70A C71A C72A 105.6(9) . . ?
H71C C71A H71D 108.8 . . ?
C72A C71A H71C 110.6 . . ?
C72A C71A H71D 110.6 . . ?
O5A C72A H72C 110.0 . . ?
O5A C72A H72D 110.0 . . ?
C71A C72A O5A 108.6(8) . . ?
C71A C72A H72C 110.0 . . ?
C71A C72A H72D 110.0 . . ?
H72C C72A H72D 108.3 . . ?
C73A O6A Na1 132.5(5) . . ?
C76A O6A Na1 117.8(5) . . ?
C76A O6A C73A 109.6(6) . . ?
O6A C73A H73C 110.9 . . ?
O6A C73A H73D 110.9 . . ?
O6A C73A C74A 104.1(7) . . ?
H73C C73A H73D 108.9 . . ?
C74A C73A H73C 110.9 . . ?
C74A C73A H73D 110.9 . . ?
C73A C74A H74C 110.3 . . ?
C73A C74A H74D 110.3 . . ?
H74C C74A H74D 108.6 . . ?
C75A C74A C73A 106.9(8) . . ?
C75A C74A H74C 110.3 . . ?
C75A C74A H74D 110.3 . . ?
C74A C75A H75C 111.4 . . ?
C74A C75A H75D 111.4 . . ?
C74A C75A C76A 101.7(9) . . ?
H75C C75A H75D 109.3 . . ?
C76A C75A H75C 111.4 . . ?
C76A C75A H75D 111.4 . . ?
O6A C76A C75A 107.9(8) . . ?
O6A C76A H76C 110.1 . . ?
O6A C76A H76D 110.1 . . ?
C75A C76A H76C 110.1 . . ?
C75A C76A H76D 110.1 . . ?
H76C C76A H76D 108.4 . . ?
C77A O7A Na1 128.3(9) . . ?
C77A O7A C80A 106.6(8) . . ?
C80A O7A Na1 124.8(7) . . ?
O7A C77A H77C 110.5 . . ?
O7A C77A H77D 110.5 . . ?
O7A C77A C78A 106.3(10) . . ?
H77C C77A H77D 108.7 . . ?
C78A C77A H77C 110.5 . . ?
C78A C77A H77D 110.5 . . ?
C77A C78A H78C 112.2 . . ?
C77A C78A H78D 112.2 . . ?
H78C C78A H78D 109.8 . . ?
C79A C78A C77A 98.0(11) . . ?
C79A C78A H78C 112.2 . . ?
C79A C78A H78D 112.2 . . ?
C78A C79A H79C 111.5 . . ?
C78A C79A H79D 111.5 . . ?
H79C C79A H79D 109.3 . . ?
C80A C79A C78A 101.5(11) . . ?
C80A C79A H79C 111.5 . . ?
C80A C79A H79D 111.5 . . ?
O7A C80A C79A 105.6(9) . . ?
O7A C80A H80C 110.6 . . ?
O7A C80A H80D 110.6 . . ?
C79A C80A H80C 110.6 . . ?
C79A C80A H80D 110.6 . . ?
H80C C80A H80D 108.8 . . ?
C81A O8A Na1 132.0(7) . . ?
C81A O8A C84A 104.2(7) . . ?
C84A O8A Na1 121.5(6) . . ?
O8A C81A H81C 110.1 . . ?
O8A C81A H81D 110.1 . . ?
O8A C81A C82A 108.2(8) . . ?
H81C C81A H81D 108.4 . . ?
C82A C81A H81C 110.1 . . ?
C82A C81A H81D 110.1 . . ?
C81A C82A H82C 110.9 . . ?
C81A C82A H82D 110.9 . . ?
H82C C82A H82D 108.9 . . ?
C83A C82A C81A 104.3(9) . . ?
C83A C82A H82C 110.9 . . ?
C83A C82A H82D 110.9 . . ?
C82A C83A H83C 111.6 . . ?
C82A C83A H83D 111.6 . . ?
C82A C83A C84A 101.1(9) . . ?
H83C C83A H83D 109.4 . . ?
C84A C83A H83C 111.6 . . ?
C84A C83A H83D 111.6 . . ?
O8A C84A C83A 108.9(8) . . ?
O8A C84A H84C 109.9 . . ?
O8A C84A H84D 109.9 . . ?
C83A C84A H84C 109.9 . . ?
C83A C84A H84D 109.9 . . ?
H84C C84A H84D 108.3 . . ?
C89A O10A C92A 105.0(11) . . ?
O10A C89A H89C 109.7 . . ?
O10A C89A H89D 109.7 . . ?
O10A C89A C90A 109.8(11) . . ?
H89C C89A H89D 108.2 . . ?
C90A C89A H89C 109.7 . . ?
C90A C89A H89D 109.7 . . ?
C89A C90A H90C 110.3 . . ?
C89A C90A H90D 110.3 . . ?
H90C C90A H90D 108.6 . . ?
C91A C90A C89A 107.0(11) . . ?
C91A C90A H90C 110.3 . . ?
C91A C90A H90D 110.3 . . ?
C90A C91A H91C 110.9 . . ?
C90A C91A H91D 110.9 . . ?
C90A C91A C92A 104.1(12) . . ?
H91C C91A H91D 108.9 . . ?
C92A C91A H91C 110.9 . . ?
C92A C91A H91D 110.9 . . ?
O10A C92A H92C 109.9 . . ?
O10A C92A H92D 109.9 . . ?
C91A C92A O10A 109.0(12) . . ?
C91A C92A H92C 109.9 . . ?
C91A C92A H92D 109.9 . . ?
H92C C92A H92D 108.3 . . ?
C93A O11A C96A 110.8(11) . . ?
O11A C93A H93C 110.1 . . ?
O11A C93A H93D 110.1 . . ?
O11A C93A C94A 108.2(10) . . ?
H93C C93A H93D 108.4 . . ?
C94A C93A H93C 110.1 . . ?
C94A C93A H93D 110.1 . . ?
C93A C94A H94C 110.2 . . ?
C93A C94A H94D 110.2 . . ?
C93A C94A C95A 107.6(10) . . ?
H94C C94A H94D 108.5 . . ?
C95A C94A H94C 110.2 . . ?
C95A C94A H94D 110.2 . . ?
C94A C95A H95C 110.7 . . ?
C94A C95A H95D 110.7 . . ?
C94A C95A C96A 105.3(10) . . ?
H95C C95A H95D 108.8 . . ?
C96A C95A H95C 110.7 . . ?
C96A C95A H95D 110.7 . . ?
O11A C96A C95A 107.2(11) . . ?
O11A C96A H96C 110.3 . . ?
O11A C96A H96D 110.3 . . ?
C95A C96A H96C 110.3 . . ?
C95A C96A H96D 110.3 . . ?
H96C C96A H96D 108.5 . . ?

loop_
_geom_torsion_atom_site_label_1
_geom_torsion_atom_site_label_2
_geom_torsion_atom_site_label_3
_geom_torsion_atom_site_label_4
_geom_torsion
_geom_torsion_site_symmetry_1
_geom_torsion_site_symmetry_2
_geom_torsion_site_symmetry_3
_geom_torsion_site_symmetry_4
_geom_torsion_publ_flag
Dy1 O1 C1 C2 100.8(5) . . . . ?
Dy1 O1 C1 C6 -78.5(6) . . . . ?
Dy1 O2 C31 C32 45.5(6) . . . . ?
Dy1 O2 C31 C36 -134.6(4) . . . . ?
O1 C1 C2 C3 -169.1(3) . . . . ?
O1 C1 C2 C7 13.0(4) . . . . ?
O1 C1 C6 C5 168.7(3) . . . . ?
O1 C1 C6 C21 -15.6(4) . . . . ?
O2 C31 C32 C33 -179.2(3) . . . . ?
O2 C31 C32 C37 2.2(5) . . . . ?
O2 C31 C36 C35 178.3(3) . . . . ?
O2 C31 C36 C51 -3.2(4) . . . . ?
C1 C2 C3 C4 -2.8(5) . . . . ?
C1 C2 C7 C8 171.5(3) . . . . ?
C1 C2 C7 C9 52.8(4) . . . . ?
C1 C2 C7 C10 -69.3(4) . . . . ?
C1 C6 C21 C22 -170.7(3) . . . . ?
C1 C6 C21 C23 -52.2(4) . . . . ?
C1 C6 C21 C24 69.5(3) . . . . ?
C2 C1 C6 C5 -10.6(4) . . . . ?
C2 C1 C6 C21 165.1(3) . . . . ?
C2 C3 C4 C5 -4.1(5) . . . . ?
C2 C3 C4 C17 176.4(3) . . . . ?
C2 C7 C8 C11 -177.9(3) . . . . ?
C2 C7 C9 C13 -179.6(3) . . . . ?
C2 C7 C10 C15 177.1(2) . . . . ?
C3 C2 C7 C8 -6.3(4) . . . . ?
C3 C2 C7 C9 -125.1(3) . . . . ?
C3 C2 C7 C10 112.8(3) . . . . ?
C3 C4 C5 C6 3.8(5) . . . . ?
C3 C4 C17 C18 50.3(5) . . . . ?
C3 C4 C17 C19 -69.0(5) . . . . ?
C3 C4 C17 C20 172.9(4) . . . . ?
C4 C5 C6 C1 3.5(4) . . . . ?
C4 C5 C6 C21 -172.3(3) . . . . ?
C5 C4 C17 C18 -129.2(5) . . . . ?
C5 C4 C17 C19 111.6(4) . . . . ?
C5 C4 C17 C20 -6.6(5) . . . . ?
C5 C6 C21 C22 4.9(4) . . . . ?
C5 C6 C21 C23 123.4(3) . . . . ?
C5 C6 C21 C24 -114.9(3) . . . . ?
C6 C1 C2 C3 10.2(4) . . . . ?
C6 C1 C2 C7 -167.7(3) . . . . ?
C6 C21 C22 C25 177.4(3) . . . . ?
C6 C21 C23 C27 180.0(2) . . . . ?
C6 C21 C24 C29 -177.5(2) . . . . ?
C7 C2 C3 C4 175.2(3) . . . . ?
C7 C8 C11 C12 59.9(4) . . . . ?
C7 C8 C11 C16 -60.6(4) . . . . ?
C7 C9 C13 C12 -61.3(4) . . . . ?
C7 C9 C13 C14 59.1(4) . . . . ?
C7 C10 C15 C14 -57.2(3) . . . . ?
C7 C10 C15 C16 62.3(4) . . . . ?
C8 C7 C9 C13 58.9(4) . . . . ?
C8 C7 C10 C15 -60.4(3) . . . . ?
C8 C11 C12 C13 -60.2(4) . . . . ?
C8 C11 C16 C15 59.6(4) . . . . ?
C9 C7 C8 C11 -57.9(4) . . . . ?
C9 C7 C10 C15 55.0(3) . . . . ?
C9 C13 C14 C15 -60.7(3) . . . . ?
C10 C7 C8 C11 59.1(4) . . . . ?
C10 C7 C9 C13 -55.7(3) . . . . ?
C10 C15 C16 C11 -60.1(4) . . . . ?
C11 C12 C13 C9 60.9(4) . . . . ?
C11 C12 C13 C14 -59.4(4) . . . . ?
C12 C11 C16 C15 -60.8(4) . . . . ?
C12 C13 C14 C15 59.1(4) . . . . ?
C13 C14 C15 C10 59.8(4) . . . . ?
C13 C14 C15 C16 -59.4(4) . . . . ?
C14 C15 C16 C11 59.7(4) . . . . ?
C16 C11 C12 C13 60.2(4) . . . . ?
C17 C4 C5 C6 -176.7(3) . . . . ?
C21 C22 C25 C26 -59.6(4) . . . . ?
C21 C22 C25 C30 60.5(3) . . . . ?
C21 C23 C27 C26 61.2(3) . . . . ?
C21 C23 C27 C28 -59.2(3) . . . . ?
C21 C24 C29 C28 58.4(3) . . . . ?
C21 C24 C29 C30 -61.4(3) . . . . ?
C22 C21 C23 C27 -58.6(3) . . . . ?
C22 C21 C24 C29 59.4(3) . . . . ?
C22 C25 C26 C27 59.8(3) . . . . ?
C22 C25 C30 C29 -59.3(3) . . . . ?
C23 C21 C22 C25 57.9(3) . . . . ?
C23 C21 C24 C29 -56.0(3) . . . . ?
C23 C27 C28 C29 61.1(3) . . . . ?
C24 C21 C22 C25 -58.9(3) . . . . ?
C24 C21 C23 C27 56.1(3) . . . . ?
C24 C29 C30 C25 59.6(3) . . . . ?
C25 C26 C27 C23 -60.5(3) . . . . ?
C25 C26 C27 C28 59.6(3) . . . . ?
C26 C25 C30 C29 60.7(3) . . . . ?
C26 C27 C28 C29 -58.9(3) . . . . ?
C27 C28 C29 C24 -60.6(3) . . . . ?
C27 C28 C29 C30 59.0(3) . . . . ?
C28 C29 C30 C25 -59.9(3) . . . . ?
C30 C25 C26 C27 -60.4(3) . . . . ?
C31 C32 C33 C34 0.4(4) . . . . ?
C31 C32 C37 C38 -4.5(4) . . . . ?
C31 C32 C37 C39 116.8(3) . . . . ?
C31 C32 C37 C40 -125.0(3) . . . . ?
C31 C36 C51 C52 62.2(4) . . . . ?
C31 C36 C51 C53 -60.0(3) . . . . ?
C31 C36 C51 C54 -179.1(3) . . . . ?
C32 C31 C36 C35 -1.8(4) . . . . ?
C32 C31 C36 C51 176.7(3) . . . . ?
C32 C33 C34 C35 -0.8(5) . . . . ?
C32 C33 C34 C47 177.7(3) . . . . ?
C32 C37 C38 C41 179.5(2) . . . . ?
C32 C37 C39 C43 174.8(2) . . . . ?
C32 C37 C40 C45 -174.2(2) . . . . ?
C33 C32 C37 C38 176.8(2) . . . . ?
C33 C32 C37 C39 -61.9(3) . . . . ?
C33 C32 C37 C40 56.3(3) . . . . ?
C33 C34 C35 C36 -0.1(5) . . . . ?
C33 C34 C47 C48 16.3(4) . . . . ?
C33 C34 C47 C49 -104.3(4) . . . . ?
C33 C34 C47 C50 135.7(3) . . . . ?
C34 C35 C36 C31 1.4(5) . . . . ?
C34 C35 C36 C51 -177.1(3) . . . . ?
C35 C34 C47 C48 -165.2(3) . . . . ?
C35 C34 C47 C49 74.2(4) . . . . ?
C35 C34 C47 C50 -45.8(4) . . . . ?
C35 C36 C51 C52 -119.4(3) . . . . ?
C35 C36 C51 C53 118.4(3) . . . . ?
C35 C36 C51 C54 -0.6(4) . . . . ?
C36 C31 C32 C33 0.9(4) . . . . ?
C36 C31 C32 C37 -177.7(3) . . . . ?
C36 C51 C52 C55 -179.7(3) . . . . ?
C36 C51 C53 C57 -179.5(2) . . . . ?
C36 C51 C54 C59 179.8(3) . . . . ?
C37 C32 C33 C34 179.2(3) . . . . ?
C37 C38 C41 C42 -59.5(3) . . . . ?
C37 C38 C41 C46 60.9(3) . . . . ?
C37 C39 C43 C42 60.5(3) . . . . ?
C37 C39 C43 C44 -59.1(3) . . . . ?
C37 C40 C45 C44 58.7(3) . . . . ?
C37 C40 C45 C46 -61.2(3) . . . . ?
C38 C37 C39 C43 -57.8(3) . . . . ?
C38 C37 C40 C45 58.7(3) . . . . ?
C38 C41 C42 C43 59.5(3) . . . . ?
C38 C41 C46 C45 -59.7(3) . . . . ?
C39 C37 C38 C41 57.2(3) . . . . ?
C39 C37 C40 C45 -55.8(3) . . . . ?
C39 C43 C44 C45 60.6(3) . . . . ?
C40 C37 C38 C41 -58.4(3) . . . . ?
C40 C37 C39 C43 56.1(3) . . . . ?
C40 C45 C46 C41 60.1(3) . . . . ?
C41 C42 C43 C39 -60.0(3) . . . . ?
C41 C42 C43 C44 59.2(3) . . . . ?
C42 C41 C46 C45 60.5(3) . . . . ?
C42 C43 C44 C45 -58.8(3) . . . . ?
C43 C44 C45 C40 -60.6(3) . . . . ?
C43 C44 C45 C46 59.1(3) . . . . ?
C44 C45 C46 C41 -59.7(3) . . . . ?
C46 C41 C42 C43 -60.6(3) . . . . ?
C47 C34 C35 C36 -178.7(3) . . . . ?
C51 C52 C55 C56 58.0(4) . . . . ?
C51 C52 C55 C60 -61.5(4) . . . . ?
C51 C53 C57 C56 -59.0(3) . . . . ?
C51 C53 C57 C58 60.7(3) . . . . ?
C51 C54 C59 C58 -60.6(4) . . . . ?
C51 C54 C59 C60 60.7(4) . . . . ?
C52 C51 C53 C57 57.3(3) . . . . ?
C52 C51 C54 C59 -58.9(3) . . . . ?
C52 C55 C56 C57 -59.7(3) . . . . ?
C52 C55 C60 C59 60.8(4) . . . . ?
C53 C51 C52 C55 -56.6(3) . . . . ?
C53 C51 C54 C59 58.5(3) . . . . ?
C53 C57 C58 C59 -60.3(4) . . . . ?
C54 C51 C52 C55 59.1(3) . . . . ?
C54 C51 C53 C57 -58.2(3) . . . . ?
C54 C59 C60 C55 -60.1(4) . . . . ?
C55 C56 C57 C53 59.7(3) . . . . ?
C55 C56 C57 C58 -60.3(3) . . . . ?
C56 C55 C60 C59 -59.3(4) . . . . ?
C56 C57 C58 C59 59.5(4) . . . . ?
C57 C58 C59 C54 60.2(4) . . . . ?
C57 C58 C59 C60 -60.4(3) . . . . ?
C58 C59 C60 C55 60.3(3) . . . . ?
C60 C55 C56 C57 60.0(3) . . . . ?
Na1 O3 C61 C62 167.2(7) . . . . ?
Na1 O3 C64 C63 -177.4(7) . . . . ?
Na1 O4 C65 C66 -169.9(5) . . . . ?
Na1 O4 C68 C67 158.9(6) . . . . ?
Na1 O5 C69 C70 -154.5(17) . . . . ?
Na1 O5 C72 C71 165.8(14) . . . . ?
Na1 O6 C73 C74 -147.9(10) . . . . ?
Na1 O6 C76 C75 133.2(13) . . . . ?
Na1 O7 C77 C78 -176.2(14) . . . . ?
Na1 O7 C80 C79 -168.7(10) . . . . ?
Na1 O8 C81 C82 -149.6(10) . . . . ?
Na1 O8 C84 C83 152.6(12) . . . . ?
Na1 O3A C61A C62A -150(2) . . . . ?
Na1 O3A C64A C63A 128(2) . . . . ?
Na1 O4A C65A C66A 149(3) . . . . ?
Na1 O4A C68A C67A -146(3) . . . . ?
Na1 O5A C69A C70A 157.7(15) . . . . ?
Na1 O5A C72A C71A -176.1(13) . . . . ?
Na1 O6A C73A C74A 171.5(8) . . . . ?
Na1 O6A C76A C75A 169.2(10) . . . . ?
Na1 O7A C77A C78A -156.3(13) . . . . ?
Na1 O7A C80A C79A -173.4(14) . . . . ?
Na1 O8A C81A C82A -162.2(11) . . . . ?
Na1 O8A C84A C83A 142.2(9) . . . . ?
O3 C61 C62 C63 10.9(14) . . . . ?
C61 O3 C64 C63 -6.7(11) . . . . ?
C61 C62 C63 C64 -14.8(15) . . . . ?
C62 C63 C64 O3 13.1(13) . . . . ?
C64 O3 C61 C62 -3.1(11) . . . . ?
O4 C65 C66 C67 6.1(11) . . . . ?
C65 O4 C68 C67 -19.2(10) . . . . ?
C65 C66 C67 C68 -17.3(11) . . . . ?
C66 C67 C68 O4 22.7(11) . . . . ?
C68 O4 C65 C66 7.9(10) . . . . ?
O5 C69 C70 C71 -23(2) . . . . ?
C69 O5 C72 C71 -6(3) . . . . ?
C69 C70 C71 C72 19.0(19) . . . . ?
C70 C71 C72 O5 -9(2) . . . . ?
C72 O5 C69 C70 17(2) . . . . ?
O6 C73 C74 C75 1.3(19) . . . . ?
C73 O6 C76 C75 -36.0(18) . . . . ?
C73 C74 C75 C76 -21(2) . . . . ?
C74 C75 C76 O6 35(2) . . . . ?
C76 O6 C73 C74 20.6(16) . . . . ?
O7 C77 C78 C79 -17(2) . . . . ?
C77 O7 C80 C79 11(2) . . . . ?
C77 C78 C79 C80 24(2) . . . . ?
C78 C79 C80 O7 -21.0(19) . . . . ?
C80 O7 C77 C78 5(2) . . . . ?
O8 C81 C82 C83 -22.8(15) . . . . ?
C81 O8 C84 C83 -28.4(18) . . . . ?
C81 C82 C83 C84 5.1(18) . . . . ?
C82 C83 C84 O8 14(2) . . . . ?
C84 O8 C81 C82 31.6(14) . . . . ?
O9 C85 C86 C87 33.6(11) . . . . ?
C85 O9 C88 C87 -8.7(11) . . . . ?
C85 C86 C87 C88 -38.7(10) . . . . ?
C86 C87 C88 O9 29.8(10) . . . . ?
C88 O9 C85 C86 -15.4(12) . . . . ?
O10 C89 C90 C91 40(2) . . . . ?
C89 O10 C92 C91 39.2(18) . . . . ?
C89 C90 C91 C92 -15(3) . . . . ?
C90 C91 C92 O10 -14(2) . . . . ?
C92 O10 C89 C90 -47.8(17) . . . . ?
O11 C93 C94 C95 27.0(18) . . . . ?
C93 O11 C96 C95 15(2) . . . . ?
C93 C94 C95 C96 -18(2) . . . . ?
C94 C95 C96 O11 2(2) . . . . ?
C96 O11 C93 C94 -26.4(18) . . . . ?
O3A C61A C62A C63A 16(4) . . . . ?
C61A O3A C64A C63A -32(4) . . . . ?
C61A C62A C63A C64A -33(4) . . . . ?
C62A C63A C64A O3A 40(4) . . . . ?
C64A O3A C61A C62A 10(4) . . . . ?
O4A C65A C66A C67A 11(5) . . . . ?
C65A O4A C68A C67A 23(4) . . . . ?
C65A C66A C67A C68A 4(5) . . . . ?
C66A C67A C68A O4A -17(5) . . . . ?
C68A O4A C65A C66A -21(4) . . . . ?
O5A C69A C70A C71A 27.9(18) . . . . ?
C69A O5A C72A C71A -4(2) . . . . ?
C69A C70A C71A C72A -30.9(18) . . . . ?
C70A C71A C72A O5A 22.7(19) . . . . ?
C72A O5A C69A C70A -13.8(19) . . . . ?
O6A C73A C74A C75A 26.9(15) . . . . ?
C73A O6A C76A C75A -8.9(16) . . . . ?
C73A C74A C75A C76A -31.5(17) . . . . ?
C74A C75A C76A O6A 24.7(17) . . . . ?
C76A O6A C73A C74A -10.9(13) . . . . ?
O7A C77A C78A C79A -39(2) . . . . ?
C77A O7A C80A C79A 13(2) . . . . ?
C77A C78A C79A C80A 46(2) . . . . ?
C78A C79A C80A O7A -37(2) . . . . ?
C80A O7A C77A C78A 17(2) . . . . ?
O8A C81A C82A C83A 22(2) . . . . ?
C81A O8A C84A C83A -22.7(14) . . . . ?
C81A C82A C83A C84A -33.7(18) . . . . ?
C82A C83A C84A O8A 36.1(16) . . . . ?
C84A O8A C81A C82A 0.5(16) . . . . ?
O10A C89A C90A C91A 3(3) . . . . ?
C89A O10A C92A C91A -21(3) . . . . ?
C89A C90A C91A C92A -16(3) . . . . ?
C90A C91A C92A O10A 23(3) . . . . ?
C92A O10A C89A C90A 10(3) . . . . ?
O11A C93A C94A C95A -9(3) . . . . ?
C93A O11A C96A C95A 0(3) . . . . ?
C93A C94A C95A C96A 9(2) . . . . ?
C94A C95A C96A O11A -5(3) . . . . ?
C96A O11A C93A C94A 6(3) . . . . ?

_shelx_res_file                  
;
TITL rdpm232_a.res in P2(1)/c
    rdpm232.res
    created by SHELXL-2018/3 at 11:35:04 on 10-May-2021
REM Old TITL rdpm232 in P2(1)/c
REM SHELXT solution in P2(1)/c
REM R1 0.210, Rweak 0.013, Alpha 0.031, Orientation as input
REM Formula found by SHELXT: C93 O6 Cl2 Dy
CELL 1.54184 11.396793 46.882124 16.951277 90 94.0073 90
ZERR 4 0.000126 0.000464 0.000211 0 0.0011 0
LATT 1
SYMM -X,0.5+Y,0.5-Z
SFAC C H Cl Dy Na O
UNIT 384 616 8 4 4 44
RIGU
SADI Na1 O8 Na1 O8A Na1 O3 Na1 O3A Na1 O7A Na1 O7 Na1 O4A Na1 O4 Na1 O6 Na1 =
 O6A NA1 O5A NA1 O5
SIMU O3 > C96A
DFIX 1.49 C88 C87

L.S. 16
PLAN  26
SIZE 0.088 0.12 0.358
CONF
MORE -1
BOND $H
fmap 2
acta
OMIT 3 9 2
OMIT -5 3 20
OMIT -5 7 20
OMIT -5 2 4
REM <olex2.extras>
REM <HklSrc "%.\\rdpm232.hkl">
REM </olex2.extras>

WGHT    0.076200    2.428000
FVAR       1.93329   0.52489   0.81277   0.54656   0.61504
DY1   4    0.481439    0.606305    0.657706    11.00000    0.05696    0.03391 =
         0.05115   -0.00246    0.02070   -0.00135
CL1   3    0.322677    0.583884    0.564033    11.00000    0.09266    0.08576 =
         0.07404   -0.02993    0.02415   -0.03571
CL2   3    0.630073    0.565981    0.680259    11.00000    0.11402    0.05385 =
         0.12681    0.02364    0.06917    0.03420
O1    6    0.446820    0.613219    0.776434    11.00000    0.03751    0.04060 =
         0.04465   -0.00573    0.01296   -0.00289
O2    6    0.543248    0.638463    0.586682    11.00000    0.04516    0.03599 =
         0.05073    0.00558    0.01693    0.00225
C1    1    0.411691    0.626522    0.840751    11.00000    0.03710    0.03536 =
         0.04628   -0.00086    0.00869   -0.00045
C2    1    0.300090    0.619672    0.869003    11.00000    0.03540    0.03931 =
         0.05350   -0.00296    0.01017   -0.00355
C3    1    0.257196    0.637171    0.927067    11.00000    0.03557    0.04655 =
         0.05339   -0.00509    0.01521   -0.00405
AFIX  43
H3    2    0.182985    0.633311    0.944044    11.00000   -1.20000
AFIX   0
C4    1    0.320056    0.660169    0.960935    11.00000    0.03945    0.04294 =
         0.05072   -0.00557    0.01353   -0.00237
C5    1    0.434178    0.664171    0.937819    11.00000    0.03757    0.04270 =
         0.04907   -0.00737    0.00776   -0.00555
AFIX  43
H5    2    0.479557    0.678648    0.961870    11.00000   -1.20000
AFIX   0
C6    1    0.483596    0.647478    0.880276    11.00000    0.03611    0.03722 =
         0.04643   -0.00159    0.00872   -0.00416
C7    1    0.229227    0.593219    0.839296    11.00000    0.03778    0.03833 =
         0.05927   -0.00687    0.01313   -0.00669
C8    1    0.120757    0.588019    0.887724    11.00000    0.04540    0.05236 =
         0.06825   -0.01209    0.02036   -0.01434
AFIX  23
H8A   2    0.146328    0.586010    0.943235    11.00000   -1.20000
H8B   2    0.068540    0.604346    0.882299    11.00000   -1.20000
AFIX   0
C9    1    0.307861    0.566388    0.848478    11.00000    0.04973    0.03894 =
         0.07169   -0.00254    0.01365   -0.00258
AFIX  23
H9A   2    0.376681    0.568905    0.818612    11.00000   -1.20000
H9B   2    0.334355    0.563939    0.903694    11.00000   -1.20000
AFIX   0
C10   1    0.180648    0.596147    0.751896    11.00000    0.03666    0.04686 =
         0.06154   -0.00843    0.01060   -0.00584
AFIX  23
H10A  2    0.126959    0.612204    0.747011    11.00000   -1.20000
H10B  2    0.245187    0.599916    0.718981    11.00000   -1.20000
AFIX   0
C11   1    0.053459    0.560871    0.859201    11.00000    0.05512    0.05724 =
         0.08586   -0.01308    0.02887   -0.02312
AFIX  13
H11   2   -0.014178    0.558065    0.891013    11.00000   -1.20000
AFIX   0
C12   1    0.134567    0.535133    0.868716    11.00000    0.07742    0.04867 =
         0.09256   -0.00504    0.02470   -0.02361
AFIX  23
H12A  2    0.092344    0.518015    0.851527    11.00000   -1.20000
H12B  2    0.161401    0.532815    0.923917    11.00000   -1.20000
AFIX   0
C13   1    0.240438    0.539568    0.818867    11.00000    0.06165    0.03814 =
         0.08651   -0.00663    0.01740   -0.00346
AFIX  13
H13   2    0.292512    0.522950    0.824538    11.00000   -1.20000
AFIX   0
C14   1    0.198764    0.543266    0.732568    11.00000    0.06005    0.04554 =
         0.08605   -0.02229    0.02131   -0.01229
AFIX  23
H14A  2    0.157960    0.526172    0.713607    11.00000   -1.20000
H14B  2    0.265970    0.546110    0.701362    11.00000   -1.20000
AFIX   0
C15   1    0.116020    0.568942    0.722659    11.00000    0.05005    0.05118 =
         0.07202   -0.01894    0.01007   -0.01220
AFIX  13
H15   2    0.089029    0.571103    0.666812    11.00000   -1.20000
AFIX   0
C16   1    0.010025    0.564235    0.772084    11.00000    0.04788    0.05621 =
         0.09346   -0.02419    0.01570   -0.01880
AFIX  23
H16A  2   -0.043110    0.580372    0.766016    11.00000   -1.20000
H16B  2   -0.032351    0.547243    0.754030    11.00000   -1.20000
AFIX   0
C17   1    0.264860    0.679728    1.021216    11.00000    0.04441    0.05345 =
         0.05909   -0.01525    0.01719   -0.00405
C18   1    0.213862    0.662408    1.085443    11.00000    0.22938    0.07229 =
         0.13301   -0.02566    0.13868   -0.02140
AFIX 137
H18A  2    0.158609    0.648865    1.062082    11.00000   -1.50000
H18B  2    0.174552    0.674860    1.120013    11.00000   -1.50000
H18C  2    0.275937    0.652464    1.115150    11.00000   -1.50000
AFIX   0
C19   1    0.166923    0.696790    0.978902    11.00000    0.08924    0.11444 =
         0.12289   -0.07017   -0.02008    0.04982
AFIX 137
H19A  2    0.199542    0.709664    0.942213    11.00000   -1.50000
H19B  2    0.126203    0.707471    1.016848    11.00000   -1.50000
H19C  2    0.112870    0.684062    0.950790    11.00000   -1.50000
AFIX   0
C20   1    0.350394    0.701100    1.058905    11.00000    0.05990    0.10560 =
         0.09716   -0.06093    0.02397   -0.01500
AFIX 137
H20A  2    0.310816    0.712864    1.095049    11.00000   -1.50000
H20B  2    0.380702    0.712836    1.018609    11.00000   -1.50000
H20C  2    0.414102    0.691203    1.087045    11.00000   -1.50000
AFIX   0
C21   1    0.615353    0.650976    0.866275    11.00000    0.03493    0.03914 =
         0.05079   -0.00358    0.00929   -0.00388
C22   1    0.677845    0.671800    0.926031    11.00000    0.03715    0.04868 =
         0.05565   -0.00826    0.00742   -0.00392
AFIX  23
H22A  2    0.642189    0.690527    0.919901    11.00000   -1.20000
H22B  2    0.667520    0.665260    0.979392    11.00000   -1.20000
AFIX   0
C23   1    0.676797    0.621810    0.877312    11.00000    0.03858    0.04281 =
         0.05125    0.00152    0.00942   -0.00218
AFIX  23
H23A  2    0.667381    0.614851    0.930387    11.00000   -1.20000
H23B  2    0.639983    0.608210    0.840224    11.00000   -1.20000
AFIX   0
C24   1    0.636082    0.662753    0.783233    11.00000    0.03568    0.03817 =
         0.05329   -0.00281    0.00987   -0.00342
AFIX  23
H24A  2    0.597796    0.650400    0.743383    11.00000   -1.20000
H24B  2    0.601057    0.681556    0.777304    11.00000   -1.20000
AFIX   0
C25   1    0.810327    0.674014    0.913704    11.00000    0.03622    0.05438 =
         0.06469   -0.01520    0.00646   -0.00604
AFIX  13
H25   2    0.847517    0.687217    0.952693    11.00000   -1.20000
AFIX   0
C26   1    0.867067    0.644528    0.924209    11.00000    0.03441    0.06474 =
         0.05917   -0.00627    0.00447   -0.00142
AFIX  23
H26A  2    0.950538    0.645810    0.916824    11.00000   -1.20000
H26B  2    0.857677    0.637554    0.977273    11.00000   -1.20000
AFIX   0
C27   1    0.808738    0.624057    0.863931    11.00000    0.03699    0.04559 =
         0.05689   -0.00167    0.00683    0.00364
AFIX  13
H27   2    0.845177    0.605192    0.870424    11.00000   -1.20000
AFIX   0
C28   1    0.823448    0.634907    0.780424    11.00000    0.03577    0.04667 =
         0.06215   -0.00465    0.01413   -0.00183
AFIX  23
H28A  2    0.785543    0.621868    0.742206    11.00000   -1.20000
H28B  2    0.906382    0.635804    0.771115    11.00000   -1.20000
AFIX   0
C29   1    0.768373    0.664685    0.770067    11.00000    0.03677    0.04673 =
         0.05590    0.00262    0.01181   -0.00401
AFIX  13
H29   2    0.778728    0.671693    0.716531    11.00000   -1.20000
AFIX   0
C30   1    0.827362    0.685044    0.830371    11.00000    0.03640    0.04525 =
         0.07765   -0.00343    0.01490   -0.00656
AFIX  23
H30A  2    0.793118    0.703908    0.823750    11.00000   -1.20000
H30B  2    0.910641    0.686411    0.822430    11.00000   -1.20000
AFIX   0
C31   1    0.541133    0.659293    0.532732    11.00000    0.03929    0.03523 =
         0.04737   -0.00078    0.01032   -0.00097
C32   1    0.455095    0.681139    0.530401    11.00000    0.03894    0.03894 =
         0.04586   -0.00327    0.00836   -0.00253
C33   1    0.458612    0.701953    0.471112    11.00000    0.04077    0.03582 =
         0.04994    0.00231    0.00778    0.00127
AFIX  43
H33   2    0.402389    0.716353    0.469888    11.00000   -1.20000
AFIX   0
C34   1    0.539978    0.702481    0.414468    11.00000    0.04703    0.04003 =
         0.04394    0.00191    0.00650   -0.00177
C35   1    0.623444    0.680891    0.418735    11.00000    0.04448    0.04629 =
         0.04546   -0.00005    0.01204    0.00055
AFIX  43
H35   2    0.679202    0.680716    0.381213    11.00000   -1.20000
AFIX   0
C36   1    0.628818    0.659476    0.475752    11.00000    0.04151    0.04000 =
         0.04684   -0.00444    0.00967   -0.00010
C37   1    0.355967    0.685585    0.587472    11.00000    0.03591    0.03570 =
         0.05001   -0.00141    0.00770    0.00149
C38   1    0.342525    0.662685    0.651304    11.00000    0.03617    0.03595 =
         0.05104   -0.00207    0.00807    0.00106
AFIX  23
H38A  2    0.326964    0.644390    0.625970    11.00000   -1.20000
H38B  2    0.415670    0.661105    0.683874    11.00000   -1.20000
AFIX   0
C39   1    0.376690    0.714409    0.631283    11.00000    0.03889    0.03956 =
         0.05500   -0.00317    0.00807   -0.00084
AFIX  23
H39A  2    0.449839    0.713454    0.664056    11.00000   -1.20000
H39B  2    0.384059    0.729487    0.592757    11.00000   -1.20000
AFIX   0
C40   1    0.235366    0.686985    0.538557    11.00000    0.03881    0.04793 =
         0.05241   -0.00337    0.00584   -0.00151
AFIX  23
H40A  2    0.239148    0.701261    0.497393    11.00000   -1.20000
H40B  2    0.219321    0.668703    0.513267    11.00000   -1.20000
AFIX   0
C41   1    0.242130    0.669813    0.704176    11.00000    0.03926    0.04571 =
         0.05098   -0.00002    0.01283   -0.00151
AFIX  13
H41   2    0.237005    0.654887    0.744265    11.00000   -1.20000
AFIX   0
C42   1    0.266546    0.698432    0.744941    11.00000    0.04275    0.05130 =
         0.05501   -0.00747    0.01273   -0.00074
AFIX  23
H42A  2    0.203461    0.702944    0.778427    11.00000   -1.20000
H42B  2    0.339380    0.697354    0.778018    11.00000   -1.20000
AFIX   0
C43   1    0.275850    0.721612    0.683240    11.00000    0.04113    0.04274 =
         0.06257   -0.00787    0.01131   -0.00057
AFIX  13
H43   2    0.291092    0.740015    0.709396    11.00000   -1.20000
AFIX   0
C44   1    0.160528    0.723151    0.630967    11.00000    0.04076    0.05131 =
         0.06803   -0.00070    0.01376    0.00817
AFIX  23
H44A  2    0.096382    0.728131    0.663079    11.00000   -1.20000
H44B  2    0.166506    0.737852    0.591181    11.00000   -1.20000
AFIX   0
C45   1    0.135095    0.694412    0.590686    11.00000    0.03353    0.05987 =
         0.05968   -0.00025    0.00644   -0.00020
AFIX  13
H45   2    0.060857    0.695525    0.557979    11.00000   -1.20000
AFIX   0
C46   1    0.126121    0.671308    0.653496    11.00000    0.03722    0.05412 =
         0.05920   -0.00426    0.01102   -0.00774
AFIX  23
H46A  2    0.109732    0.653026    0.628288    11.00000   -1.20000
H46B  2    0.062336    0.675728    0.686484    11.00000   -1.20000
AFIX   0
C47   1    0.538574    0.724938    0.348736    11.00000    0.05723    0.04663 =
         0.04930    0.00663    0.00919    0.00064
C48   1    0.462373    0.750820    0.366100    11.00000    0.07758    0.05562 =
         0.06605    0.01805    0.01453    0.01363
AFIX 137
H48A  2    0.490223    0.759161    0.415641    11.00000   -1.50000
H48B  2    0.382174    0.744864    0.368874    11.00000   -1.50000
H48C  2    0.466991    0.764648    0.324662    11.00000   -1.50000
AFIX   0
C49   1    0.490422    0.711395    0.271257    11.00000    0.07931    0.06443 =
         0.05442    0.00816    0.00069    0.00091
AFIX 137
H49A  2    0.411160    0.705107    0.276424    11.00000   -1.50000
H49B  2    0.538443    0.695371    0.259162    11.00000   -1.50000
H49C  2    0.491368    0.725185    0.229443    11.00000   -1.50000
AFIX   0
C50   1    0.662897    0.736264    0.338583    11.00000    0.06786    0.05654 =
         0.06968    0.01706    0.01308   -0.00741
AFIX 137
H50A  2    0.692686    0.745364    0.386617    11.00000   -1.50000
H50B  2    0.660316    0.749818    0.296047    11.00000   -1.50000
H50C  2    0.713491    0.720698    0.326731    11.00000   -1.50000
AFIX   0
C51   1    0.729375    0.637229    0.477557    11.00000    0.04008    0.04068 =
         0.04848   -0.00177    0.01089    0.00212
C52   1    0.680320    0.606590    0.465210    11.00000    0.04313    0.04437 =
         0.05592   -0.00998    0.00462    0.00144
AFIX  23
H52A  2    0.628097    0.602163    0.506320    11.00000   -1.20000
H52B  2    0.635342    0.605426    0.414578    11.00000   -1.20000
AFIX   0
C53   1    0.805158    0.638712    0.555788    11.00000    0.04133    0.04189 =
         0.05008   -0.00362    0.00941   -0.00162
AFIX  23
H53A  2    0.756428    0.634998    0.599333    11.00000   -1.20000
H53B  2    0.837723    0.657741    0.562587    11.00000   -1.20000
AFIX   0
C54   1    0.811734    0.642801    0.410416    11.00000    0.04548    0.05876 =
         0.05355    0.00124    0.01292    0.00611
AFIX  23
H54A  2    0.766633    0.641824    0.359798    11.00000   -1.20000
H54B  2    0.844588    0.661836    0.416139    11.00000   -1.20000
AFIX   0
C55   1    0.781692    0.584744    0.467639    11.00000    0.04805    0.04256 =
         0.08043   -0.01404    0.00839    0.00391
AFIX  13
H55   2    0.749373    0.565445    0.461263    11.00000   -1.20000
AFIX   0
C56   1    0.854678    0.586918    0.546732    11.00000    0.04425    0.04678 =
         0.06986    0.00122    0.00879    0.00610
AFIX  23
H56A  2    0.805431    0.582671    0.589647    11.00000   -1.20000
H56B  2    0.917976    0.573055    0.548215    11.00000   -1.20000
AFIX   0
C57   1    0.905849    0.616837    0.557479    11.00000    0.04155    0.05346 =
         0.05401   -0.00370    0.00403    0.00212
AFIX  13
H57   2    0.952131    0.618004    0.608320    11.00000   -1.20000
AFIX   0
C58   1    0.984748    0.623062    0.490607    11.00000    0.03816    0.06465 =
         0.06677   -0.00265    0.01218    0.00319
AFIX  23
H58A  2    1.017839    0.642058    0.496836    11.00000   -1.20000
H58B  2    1.048989    0.609460    0.491969    11.00000   -1.20000
AFIX   0
C59   1    0.912133    0.620892    0.411966    11.00000    0.04545    0.06987 =
         0.05796   -0.00247    0.01991    0.00873
AFIX  13
H59   2    0.962535    0.625076    0.368884    11.00000   -1.20000
AFIX   0
C60   1    0.861161    0.591102    0.400579    11.00000    0.05487    0.07052 =
         0.06812   -0.02134    0.00903    0.01575
AFIX  23
H60A  2    0.924229    0.577198    0.400994    11.00000   -1.20000
H60B  2    0.816042    0.589895    0.350007    11.00000   -1.20000
AFIX   0

NA1   5    0.296875    0.547167    0.236546    11.00000    0.05427    0.05507 =
         0.07377   -0.00508    0.01219   -0.00427
PART 1
O3    6    0.200626    0.526731    0.342165    31.00000    0.08855    0.05399 =
         0.06974   -0.00914    0.00841   -0.01066
C61   1    0.166798    0.497800    0.349754    31.00000    0.13721    0.05743 =
         0.12798   -0.02247    0.03860   -0.02658
AFIX  23
H61A  2    0.231094    0.485193    0.338660    31.00000   -1.20000
H61B  2    0.099700    0.493435    0.313381    31.00000   -1.20000
AFIX   0
C62   1    0.136638    0.494481    0.430685    31.00000    0.27444    0.07222 =
         0.18310    0.00527    0.12567   -0.04038
AFIX  23
H62A  2    0.195647    0.483079    0.460174    31.00000   -1.20000
H62B  2    0.061163    0.485014    0.432296    31.00000   -1.20000
AFIX   0
C63   1    0.131207    0.523576    0.465643    31.00000    0.21198    0.09043 =
         0.14820   -0.01880    0.11094   -0.02071
AFIX  23
H63A  2    0.050256    0.529406    0.470017    31.00000   -1.20000
H63B  2    0.172154    0.524098    0.517748    31.00000   -1.20000
AFIX   0
C64   1    0.185872    0.541095    0.413785    31.00000    0.18098    0.07605 =
         0.07119   -0.01821    0.02643   -0.00786
AFIX  23
H64A  2    0.262024    0.546944    0.437470    31.00000   -1.20000
H64B  2    0.138754    0.558091    0.403429    31.00000   -1.20000
AFIX   0
SAME 0.02 0.04 O3 > C64
O4    6    0.098225    0.555116    0.180181    31.00000    0.05706    0.11024 =
         0.06875   -0.00461    0.00880   -0.00135
C65   1   -0.009120    0.549445    0.212741    31.00000    0.06017    0.16382 =
         0.09291   -0.00513    0.01561   -0.00561
AFIX  23
H65A  2   -0.019503    0.562411    0.256301    31.00000   -1.20000
H65B  2   -0.008940    0.530108    0.233104    31.00000   -1.20000
AFIX   0
C66   1   -0.105072    0.552912    0.152843    31.00000    0.06328    0.09502 =
         0.14313    0.01300    0.00506    0.00576
AFIX  23
H66A  2   -0.154164    0.568990    0.165131    31.00000   -1.20000
H66B  2   -0.153330    0.535863    0.148663    31.00000   -1.20000
AFIX   0
C67   1   -0.047365    0.557990    0.078917    31.00000    0.08526    0.22708 =
         0.09240   -0.01248   -0.01253    0.01081
AFIX  23
H67A  2   -0.048802    0.540861    0.046766    31.00000   -1.20000
H67B  2   -0.086593    0.573204    0.048583    31.00000   -1.20000
AFIX   0
C68   1    0.072650    0.565962    0.103413    31.00000    0.08590    0.14889 =
         0.07555    0.00848    0.00935    0.00005
AFIX  23
H68A  2    0.126424    0.558026    0.067313    31.00000   -1.20000
H68B  2    0.080827    0.586557    0.103437    31.00000   -1.20000
AFIX   0
SAME 0.02 0.04 O3 > C64
PART 2
O5    6    0.291262    0.592052    0.298636   -21.00000    0.06610    0.05389 =
         0.09556   -0.00608    0.00206   -0.01035
C69   1    0.194017    0.606757    0.321234   -21.00000    0.08411    0.11173 =
         0.17959   -0.07058    0.04052   -0.01825
AFIX  23
H69A  2    0.173918    0.600835    0.373435   -21.00000   -1.20000
H69B  2    0.126762    0.603565    0.283987   -21.00000   -1.20000
AFIX   0
C70   1    0.231307    0.638397    0.321493   -21.00000    0.10435    0.08390 =
         0.12064   -0.03631   -0.00347    0.01956
AFIX  23
H70A  2    0.204217    0.647547    0.272221   -21.00000   -1.20000
H70B  2    0.198743    0.648500    0.364871   -21.00000   -1.20000
AFIX   0
C71   1    0.352728    0.638314    0.330422   -21.00000    0.09892    0.06289 =
         0.10279   -0.01690    0.00800   -0.02088
AFIX  23
H71A  2    0.379310    0.642546    0.384771   -21.00000   -1.20000
H71B  2    0.384658    0.652569    0.296404   -21.00000   -1.20000
AFIX   0
C72   1    0.390057    0.610737    0.309331   -21.00000    0.06196    0.07929 =
         0.16617   -0.02955    0.00772   -0.01617
AFIX  23
H72A  2    0.445076    0.603326    0.350551   -21.00000   -1.20000
H72B  2    0.430027    0.611778    0.260736   -21.00000   -1.20000
AFIX   0
SAME 0.02 0.04 O3 > C64
O6    6    0.376954    0.567526    0.122610   -21.00000    0.10281    0.09328 =
         0.11588    0.03953    0.05557    0.01888
C73   1    0.456188    0.555112    0.071771   -21.00000    0.11006    0.08779 =
         0.07874    0.00360    0.03715   -0.00599
AFIX  23
H73A  2    0.413783    0.545823    0.027286   -21.00000   -1.20000
H73B  2    0.505944    0.541144    0.099960   -21.00000   -1.20000
AFIX   0
C74   1    0.528084    0.579404    0.044260   -21.00000    0.08673    0.11060 =
         0.10767    0.00540    0.03223   -0.01518
AFIX  23
H74A  2    0.610894    0.576154    0.058597   -21.00000   -1.20000
H74B  2    0.517253    0.581322   -0.012760   -21.00000   -1.20000
AFIX   0
C75   1    0.487689    0.605378    0.083106   -21.00000    0.11696    0.07986 =
         0.16089    0.03049    0.02499    0.01322
AFIX  23
H75A  2    0.537798    0.610060    0.129927   -21.00000   -1.20000
H75B  2    0.483949    0.621554    0.047338   -21.00000   -1.20000
AFIX   0
C76   1    0.370832    0.596506    0.103228   -21.00000    0.13887    0.08865 =
         0.11866    0.02461    0.06221    0.01797
AFIX  23
H76A  2    0.346540    0.607495    0.147752   -21.00000   -1.20000
H76B  2    0.314123    0.599548    0.058646   -21.00000   -1.20000
AFIX   0
SAME 0.02 0.04 O3 > C64
PART 1
O7    6    0.306011    0.504763    0.163285    21.00000    0.11179    0.07622 =
         0.10083   -0.03069    0.01858   -0.00244
C77   1    0.223197    0.493375    0.108419    21.00000    0.06813    0.12096 =
         0.17127   -0.06941    0.00617    0.00737
AFIX  23
H77A  2    0.211431    0.505848    0.062897    21.00000   -1.20000
H77B  2    0.148499    0.490806    0.131633    21.00000   -1.20000
AFIX   0
C78   1    0.271047    0.465733    0.085201    21.00000    0.07034    0.13277 =
         0.22280   -0.09696   -0.01382    0.00121
AFIX  23
H78A  2    0.259864    0.463068    0.028427    21.00000   -1.20000
H78B  2    0.232890    0.450198    0.111219    21.00000   -1.20000
AFIX   0
C79   1    0.398495    0.466901    0.110954    21.00000    0.07248    0.10895 =
         0.12281   -0.03466   -0.00483    0.02273
AFIX  23
H79A  2    0.426005    0.448301    0.129205    21.00000   -1.20000
H79B  2    0.443812    0.472723    0.067350    21.00000   -1.20000
AFIX   0
C80   1    0.411186    0.486840    0.172583    21.00000    0.10811    0.08812 =
         0.12102   -0.01029   -0.00476    0.01076
AFIX  23
H80A  2    0.481667    0.498179    0.168387    21.00000   -1.20000
H80B  2    0.415901    0.477335    0.223534    21.00000   -1.20000
AFIX   0
SAME 0.02 0.04 O3 > C64
PART 2
O8    6    0.485565    0.539592    0.297645   -21.00000    0.06355    0.10155 =
         0.10476   -0.00130   -0.00302   -0.00167
C81   1    0.598010    0.549290    0.284954   -21.00000    0.06561    0.09073 =
         0.12771   -0.02784   -0.00435   -0.00380
AFIX  23
H81A  2    0.615465    0.566570    0.314989   -21.00000   -1.20000
H81B  2    0.604602    0.553345    0.229325   -21.00000   -1.20000
AFIX   0
C82   1    0.680372    0.526087    0.311661   -21.00000    0.07699    0.08237 =
         0.12929   -0.04677    0.00059    0.01563
AFIX  23
H82A  2    0.700506    0.514429    0.267303   -21.00000   -1.20000
H82B  2    0.752041    0.533889    0.337355   -21.00000   -1.20000
AFIX   0
C83   1    0.617564    0.509686    0.366338   -21.00000    0.09108    0.11947 =
         0.16378    0.00534    0.01639    0.04325
AFIX  23
H83A  2    0.655985    0.510993    0.419108   -21.00000   -1.20000
H83B  2    0.614466    0.489789    0.350638   -21.00000   -1.20000
AFIX   0
C84   1    0.499132    0.521644    0.364866   -21.00000    0.10899    0.13008 =
         0.09911   -0.00144    0.01272    0.04997
AFIX  23
H84A  2    0.440929    0.506519    0.361240   -21.00000   -1.20000
H84B  2    0.489328    0.532507    0.412661   -21.00000   -1.20000
AFIX   0

SAME 0.02 0.04 O3 > C64
PART 0
O9    6    0.792797    0.627476    0.173644    11.00000    0.25253    0.12580 =
         0.27866   -0.01795    0.05150    0.03350
C85   1    0.907311    0.638465    0.171804    11.00000    0.14531    0.25225 =
         0.19683    0.03489    0.01479    0.10910
AFIX  23
H85A  2    0.950233    0.628656    0.132471    11.00000   -1.20000
H85B  2    0.950140    0.636490    0.223005    11.00000   -1.20000
AFIX   0
C86   1    0.890480    0.669041    0.150769    11.00000    0.16645    0.20870 =
         0.12697   -0.02625    0.03899    0.00653
AFIX  23
H86A  2    0.956583    0.680462    0.171514    11.00000   -1.20000
H86B  2    0.880374    0.671588    0.093912    11.00000   -1.20000
AFIX   0
C87   1    0.784304    0.676406    0.188197    11.00000    0.14957    0.13300 =
         0.16943    0.02850    0.03442    0.01309
AFIX  23
H87A  2    0.800997    0.680223    0.244097    11.00000   -1.20000
H87B  2    0.746657    0.693000    0.163389    11.00000   -1.20000
AFIX   0
C88   1    0.711958    0.651458    0.176226    11.00000    0.13081    0.15561 =
         0.12466   -0.01367   -0.01217    0.00811
AFIX  23
H88A  2    0.663547    0.652899    0.127001    11.00000   -1.20000
H88B  2    0.661005    0.649182    0.219296    11.00000   -1.20000
AFIX   0

SAME 0.02 0.04 O3 > C64
PART 1
O10   6    1.138135    0.711105    0.315512    41.00000    0.15350    0.14138 =
         0.18117    0.01598    0.05973   -0.00263
C89   1    1.121339    0.738351    0.351247    41.00000    0.14374    0.10391 =
         0.19201    0.04529    0.01842   -0.00331
AFIX  23
H89A  2    1.163707    0.753218    0.325372    41.00000   -1.20000
H89B  2    1.146230    0.738109    0.407146    41.00000   -1.20000
AFIX   0
C90   1    0.989343    0.742379    0.338118    41.00000    0.14589    0.12381 =
         0.23449    0.06350    0.01830    0.03296
AFIX  23
H90A  2    0.960417    0.756088    0.374976    41.00000   -1.20000
H90B  2    0.967059    0.748462    0.284459    41.00000   -1.20000
AFIX   0
C91   1    0.947343    0.714134    0.352900    41.00000    0.11756    0.12593 =
         0.25444    0.03444    0.03229    0.01326
AFIX  23
H91A  2    0.914540    0.713319    0.404135    41.00000   -1.20000
H91B  2    0.886592    0.708774    0.312702    41.00000   -1.20000
AFIX   0
C92   1    1.045723    0.695253    0.351084    41.00000    0.10999    0.09644 =
         0.11214   -0.00184    0.00815    0.00812
AFIX  23
H92A  2    1.024556    0.678444    0.319893    41.00000   -1.20000
H92B  2    1.071820    0.689266    0.404213    41.00000   -1.20000
AFIX   0

SAME 0.02 0.04 O3 > C64
O11   6    0.755657    0.732499    1.042295    51.00000    0.09779    0.10884 =
         0.08268   -0.02699    0.00320    0.00892
C93   1    0.858713    0.747435    1.059439    51.00000    0.07169    0.13379 =
         0.12044   -0.02726    0.03879    0.00119
AFIX  23
H93A  2    0.904328    0.748340    1.013289    51.00000   -1.20000
H93B  2    0.905798    0.738202    1.101966    51.00000   -1.20000
AFIX   0
C94   1    0.825980    0.775146    1.082396    51.00000    0.06211    0.07789 =
         0.13117    0.00512    0.01630   -0.00760
AFIX  23
H94A  2    0.821004    0.787889    1.037205    51.00000   -1.20000
H94B  2    0.883108    0.782737    1.122035    51.00000   -1.20000
AFIX   0
C95   1    0.710426    0.772163    1.114941    51.00000    0.06659    0.09122 =
         0.10233   -0.01268    0.01298    0.00297
AFIX  23
H95A  2    0.657985    0.787401    1.096313    51.00000   -1.20000
H95B  2    0.717970    0.772500    1.172286    51.00000   -1.20000
AFIX   0
C96   1    0.666049    0.744135    1.085552    51.00000    0.06276    0.08239 =
         0.09960    0.00339    0.01724   -0.01311
AFIX  23
H96A  2    0.649909    0.731775    1.129389    51.00000   -1.20000
H96B  2    0.594266    0.746486    1.051941    51.00000   -1.20000
AFIX   0

SAME 0.02 0.04 O3 > C64
PART 2
O3A   6    0.168780    0.520199    0.309175   -31.00000    0.07532    0.06547 =
         0.10641    0.01084    0.03915    0.00681
C61A  1    0.053214    0.527903    0.321552   -31.00000    0.07223    0.08511 =
         0.09560    0.00694    0.04456   -0.00819
AFIX  23
H61C  2   -0.000407    0.520413    0.279637   -31.00000   -1.20000
H61D  2    0.045403    0.548500    0.322568   -31.00000   -1.20000
AFIX   0
C62A  1    0.026835    0.515565    0.398644   -31.00000    0.15117    0.11476 =
         0.10358    0.02163    0.07618    0.00008
AFIX  23
H62C  2   -0.012887    0.529410    0.429922   -31.00000   -1.20000
H62D  2   -0.022863    0.498852    0.391126   -31.00000   -1.20000
AFIX   0
C63A  1    0.140625    0.507888    0.437491   -31.00000    0.17491    0.08684 =
         0.11512    0.02247    0.06430    0.00208
AFIX  23
H63C  2    0.177507    0.523954    0.465455   -31.00000   -1.20000
H63D  2    0.134127    0.492062    0.473788   -31.00000   -1.20000
AFIX   0
C64A  1    0.203303    0.499851    0.369322   -31.00000    0.13065    0.07358 =
         0.10881    0.01602    0.03722    0.02233
AFIX  23
H64C  2    0.287611    0.500549    0.381853   -31.00000   -1.20000
H64D  2    0.181895    0.480696    0.352137   -31.00000   -1.20000
AFIX   0
SAME 0.02 0.04 O3 > C64
O4A   6    0.125151    0.561930    0.154850   -31.00000    0.06553    0.11565 =
         0.07832    0.00788   -0.00210    0.01084
C65A  1    0.042438    0.543329    0.115737   -31.00000    0.07438    0.15126 =
         0.12247   -0.00786   -0.01258    0.00090
AFIX  23
H65C  2    0.038949    0.525527    0.144637   -31.00000   -1.20000
H65D  2    0.065375    0.539156    0.062920   -31.00000   -1.20000
AFIX   0
C66A  1   -0.072956    0.557396    0.111458   -31.00000    0.07352    0.17312 =
         0.12561    0.00781   -0.00346    0.00970
AFIX  23
H66C  2   -0.109274    0.556604    0.058018   -31.00000   -1.20000
H66D  2   -0.124714    0.548204    0.146752   -31.00000   -1.20000
AFIX   0
C67A  1   -0.050719    0.586764    0.135321   -31.00000    0.09410    0.15932 =
         0.17169    0.01914   -0.00842    0.02636
AFIX  23
H67C  2   -0.081482    0.599746    0.094382   -31.00000   -1.20000
H67D  2   -0.088191    0.590946    0.183651   -31.00000   -1.20000
AFIX   0
C68A  1    0.074150    0.589805    0.147679   -31.00000    0.09368    0.12338 =
         0.12378    0.01946   -0.00022    0.02752
AFIX  23
H68C  2    0.093668    0.600716    0.195420   -31.00000   -1.20000
H68D  2    0.104721    0.599834    0.103456   -31.00000   -1.20000
AFIX   0
SAME 0.02 0.04 O3 > C64
PART 1
O5A   6    0.292788    0.593386    0.291476    21.00000    0.05296    0.06182 =
         0.08996   -0.02809    0.00663    0.00253
C69A  1    0.197167    0.612370    0.288535    21.00000    0.05659    0.06946 =
         0.09447   -0.02594   -0.00623    0.01047
AFIX  23
H69C  2    0.123728    0.602434    0.294747    21.00000   -1.20000
H69D  2    0.191081    0.623010    0.239343    21.00000   -1.20000
AFIX   0
C70A  1    0.230154    0.632125    0.360232    21.00000    0.10694    0.11359 =
         0.15164   -0.08455    0.02710   -0.00836
AFIX  23
H70C  2    0.201349    0.651327    0.349887    21.00000   -1.20000
H70D  2    0.196564    0.624988    0.407412    21.00000   -1.20000
AFIX   0
C71A  1    0.351617    0.631897    0.369671    21.00000    0.11850    0.09289 =
         0.14261   -0.05771   -0.02838   -0.01813
AFIX  23
H71C  2    0.378127    0.634884    0.424676    21.00000   -1.20000
H71D  2    0.384445    0.646756    0.338034    21.00000   -1.20000
AFIX   0
C72A  1    0.385819    0.604826    0.344119    21.00000    0.06881    0.07680 =
         0.07575    0.00303   -0.01426   -0.00715
AFIX  23
H72C  2    0.400536    0.592274    0.389216    21.00000   -1.20000
H72D  2    0.457627    0.606355    0.316880    21.00000   -1.20000
AFIX   0
SAME 0.02 0.04 O3 > C64
O6A   6    0.436649    0.568401    0.156901    21.00000    0.06039    0.08094 =
         0.08346    0.01487    0.01475   -0.01222
C73A  1    0.562009    0.569922    0.164483    21.00000    0.05986    0.09108 =
         0.11965    0.03118    0.01395   -0.00089
AFIX  23
H73C  2    0.596222    0.551110    0.172490    21.00000   -1.20000
H73D  2    0.588744    0.582071    0.208449    21.00000   -1.20000
AFIX   0
C74A  1    0.593600    0.582254    0.088470    21.00000    0.06633    0.14003 =
         0.12356    0.04436    0.03029    0.00132
AFIX  23
H74C  2    0.663364    0.594042    0.096476    21.00000   -1.20000
H74D  2    0.609282    0.567208    0.051360    21.00000   -1.20000
AFIX   0
C75A  1    0.493182    0.599481    0.058079    21.00000    0.08023    0.11811 =
         0.11920    0.04353    0.01486   -0.00790
AFIX  23
H75C  2    0.487327    0.600062    0.000739    21.00000   -1.20000
H75D  2    0.498066    0.618800    0.078530    21.00000   -1.20000
AFIX   0
C76A  1    0.393477    0.583799    0.088708    21.00000    0.07152    0.11788 =
         0.11303    0.04245    0.01409    0.00362
AFIX  23
H76C  2    0.332734    0.597052    0.102326    21.00000   -1.20000
H76D  2    0.359919    0.570760    0.048823    21.00000   -1.20000
AFIX   0
SAME 0.02 0.04 O3 > C64
PART 2
O7A   6    0.304232    0.508093    0.148415   -21.00000    0.06271    0.07288 =
         0.12121   -0.02212    0.03179   -0.01834
C77A  1    0.229195    0.484048    0.141679   -21.00000    0.09597    0.09776 =
         0.13614   -0.03469    0.03872   -0.04742
AFIX  23
H77C  2    0.158662    0.488428    0.108534   -21.00000   -1.20000
H77D  2    0.206469    0.478214    0.193354   -21.00000   -1.20000
AFIX   0
C78A  1    0.297451    0.461065    0.105363   -21.00000    0.14027    0.08133 =
         0.16179   -0.02582   -0.00220   -0.01096
AFIX  23
H78C  2    0.352849    0.451978    0.143496   -21.00000   -1.20000
H78D  2    0.246846    0.446774    0.079316   -21.00000   -1.20000
AFIX   0
C79A  1    0.357267    0.478957    0.047965   -21.00000    0.19624    0.14151 =
         0.14650   -0.04631    0.05356   -0.02244
AFIX  23
H79C  2    0.423234    0.468999    0.027429   -21.00000   -1.20000
H79D  2    0.303245    0.484888    0.004285   -21.00000   -1.20000
AFIX   0
C80A  1    0.396261    0.503081    0.097058   -21.00000    0.08485    0.09980 =
         0.16832   -0.03109    0.06083   -0.01597
AFIX  23
H80C  2    0.469320    0.498631    0.127363   -21.00000   -1.20000
H80D  2    0.408416    0.519740    0.064687   -21.00000   -1.20000
AFIX   0
SAME 0.02 0.04 O3 > C64
PART 1
O8A   6    0.465546    0.531019    0.318714    21.00000    0.06440    0.06017 =
         0.09063   -0.00358   -0.00198    0.00352
C81A  1    0.533645    0.505762    0.317604    21.00000    0.13038    0.08976 =
         0.09461   -0.00075    0.00537    0.04322
AFIX  23
H81C  2    0.587223    0.506759    0.275674    21.00000   -1.20000
H81D  2    0.482740    0.489361    0.308055    21.00000   -1.20000
AFIX   0
C82A  1    0.601687    0.502895    0.396322    21.00000    0.19668    0.15116 =
         0.09948   -0.00351   -0.02056    0.08783
AFIX  23
H82C  2    0.604886    0.483144    0.413380    21.00000   -1.20000
H82D  2    0.681300    0.509982    0.393796    21.00000   -1.20000
AFIX   0
C83A  1    0.537225    0.519973    0.448968    21.00000    0.13277    0.14366 =
         0.09409   -0.00078   -0.00909    0.03564
AFIX  23
H83C  2    0.588007    0.527326    0.492596    21.00000   -1.20000
H83D  2    0.473166    0.509320    0.469636    21.00000   -1.20000
AFIX   0
C84A  1    0.493708    0.542799    0.395922    21.00000    0.12832    0.09839 =
         0.11702   -0.03075   -0.03755    0.02775
AFIX  23
H84C  2    0.424198    0.551394    0.415808    21.00000   -1.20000
H84D  2    0.553300    0.557466    0.393112    21.00000   -1.20000
AFIX   0

SAME 0.02 0.04 O3 > C64
PART 2
O10A  6    1.019763    0.733218    0.392114   -41.00000    0.19588    0.14670 =
         0.18215    0.03129    0.03483   -0.01778
C89A  1    1.000621    0.704610    0.378619   -41.00000    0.13887    0.14609 =
         0.16500    0.06529   -0.03606   -0.03860
AFIX  23
H89C  2    0.918550    0.700133    0.384323   -41.00000   -1.20000
H89D  2    1.048027    0.693498    0.417166   -41.00000   -1.20000
AFIX   0
C90A  1    1.031960    0.697134    0.297705   -41.00000    0.20227    0.11255 =
         0.18234    0.02999   -0.02717   -0.01775
AFIX  23
H90C  2    1.090343    0.682048    0.299811   -41.00000   -1.20000
H90D  2    0.962929    0.690612    0.266078   -41.00000   -1.20000
AFIX   0
C91A  1    1.078012    0.722286    0.264129   -41.00000    0.19181    0.13255 =
         0.15788    0.04664    0.02322    0.00478
AFIX  23
H91C  2    1.045318    0.725021    0.210282   -41.00000   -1.20000
H91D  2    1.163036    0.721328    0.264161   -41.00000   -1.20000
AFIX   0
C92A  1    1.042060    0.745100    0.315146   -41.00000    0.21032    0.12342 =
         0.21385    0.04640    0.06116   -0.00363
AFIX  23
H92C  2    0.971348    0.754142    0.291824   -41.00000   -1.20000
H92D  2    1.103521    0.759407    0.321159   -41.00000   -1.20000
AFIX   0

SAME 0.02 0.04 O3 > C64
O11A  6    0.764374    0.731174    1.065763   -51.00000    0.10222    0.08602 =
         0.15090   -0.05849   -0.00974    0.01155
C93A  1    0.866130    0.745493    1.091509   -51.00000    0.06034    0.10215 =
         0.12808   -0.02884    0.02544    0.01205
AFIX  23
H93C  2    0.911389    0.750154    1.046872   -51.00000   -1.20000
H93D  2    0.914136    0.733565    1.127671   -51.00000   -1.20000
AFIX   0
C94A  1    0.833491    0.771041    1.130661   -51.00000    0.04087    0.08326 =
         0.09220   -0.01907    0.00597    0.00199
AFIX  23
H94C  2    0.873976    0.787317    1.109958   -51.00000   -1.20000
H94D  2    0.854671    0.769648    1.186953   -51.00000   -1.20000
AFIX   0
C95A  1    0.705578    0.774504    1.116400   -51.00000    0.04369    0.04694 =
         0.06494    0.00679    0.00979    0.00103
AFIX  23
H95C  2    0.687366    0.790589    1.081687   -51.00000   -1.20000
H95D  2    0.669191    0.777559    1.165754   -51.00000   -1.20000
AFIX   0
C96A  1    0.663854    0.747684    1.078946   -51.00000    0.06817    0.05685 =
         0.07296    0.00035   -0.00766    0.00099
AFIX  23
H96C  2    0.613481    0.737543    1.113273   -51.00000   -1.20000
H96D  2    0.619338    0.751593    1.029250   -51.00000   -1.20000
AFIX   0
HKLF 4


REM  rdpm232_a.res in P2(1)/c
REM wR2 = 0.1354, GooF = S = 1.046, Restrained GooF = 1.065 for all data
REM R1 = 0.0463 for 14786 Fo > 4sig(Fo) and 0.0578 for all 18249 data
REM 1370 parameters refined using 3979 restraints

END

WGHT      0.0762      2.4283

REM Highest difference peak  0.586,  deepest hole -0.735,  1-sigma level  0.062
Q1    1   0.5605  0.5605  0.6457  11.00000  0.05    0.59
Q2    1   0.4650  0.6029  0.1558  11.00000  0.05    0.55
Q3    1   0.5084  0.6284  0.6184  11.00000  0.05    0.42
Q4    1   0.9735  0.7261  0.2621  11.00000  0.05    0.41
Q5    1   0.5194  0.4934  0.4040  11.00000  0.05    0.39
Q6    1  -0.0399  0.5790  0.0807  11.00000  0.05    0.38
Q7    1   0.3835  0.6055  0.6056  11.00000  0.05    0.38
Q8    1   0.3130  0.4778  0.1771  11.00000  0.05    0.34
Q9    1   0.4336  0.5909  0.5997  11.00000  0.05    0.33
Q10   1   0.4241  0.6089  0.7231  11.00000  0.05    0.33
Q11   1   0.3859  0.6059  0.7636  11.00000  0.05    0.33
Q12   1   0.7764  0.7232  1.1253  11.00000  0.05    0.32
Q13   1   0.4531  0.6274  0.6972  11.00000  0.05    0.32
Q14   1   0.5187  0.5791  0.6554  11.00000  0.05    0.30
Q15   1   0.4965  0.6065  0.5819  11.00000  0.05    0.30
Q16   1   0.0633  0.5003  0.3869  11.00000  0.05    0.29
Q17   1   0.4945  0.6064  0.7177  11.00000  0.05    0.28
Q18   1   0.5392  0.6101  0.5926  11.00000  0.05    0.28
Q19   1   0.4474  0.5810  0.6634  11.00000  0.05    0.27
Q20   1   0.2943  0.6208  0.4105  11.00000  0.05    0.27
Q21   1   1.0875  0.7056  0.2531  11.00000  0.05    0.27
Q22   1   0.1198  0.5362  0.4230  11.00000  0.05    0.27
Q23   1   0.5955  0.5990  0.1399  11.00000  0.05    0.26
Q24   1   0.9602  0.6990  0.3126  11.00000  0.05    0.26
Q25   1   0.5639  0.6051  0.5415  11.00000  0.05    0.25
Q26   1   0.8600  0.7652  1.0356  11.00000  0.05    0.25
;
_shelx_res_checksum              59133
_shelx_hkl_file                  
;
   0   0   1 38.9631 24.8564   1
   0   0   1 11.4187 17.4297   2
   0   0  -1 29.3467 28.8758   1
   0   0   2 52974.6 3366.41   2
   0   0   2 55999.5 3369.25   1
   0   0   3 36.9079 70.2281   1
   0   0   3 21.2428 60.5509   2
   0   0  -4 999999. 60560.7   1
   0   0   4 962788. 60558.7   1
   0   0   4 975441. 60554.1   2
   0   0   5 13.4548 92.2581   1
   0   0  -5 150.151 112.659   1
   0   0   5 28.2930 87.0540   2
   0   0   6 31810.1 1990.19   1
   0   0   6 30244.3 1980.00   2
   0   0  -6 33432.7 2000.04   1
   0   0   7-5.07390 106.171   2
   0   0   7 33.1003 117.581   1
   0   0  -7-71.2636 143.820   1
   0   0  -8 26456.4 1757.36   1
   0   0   8 28015.0 1747.55   1
   0   0  -9 170.339 182.329   1
   0   0 -10 112170. 7029.58   1
   0   0 -12 36279.3 2267.29   9
   0   0  12 34901.5 2253.13   7
   0   0 -12 37974.8 2270.74  11
   0   0  13-33.2936 140.693   7
   0   0 -13-254.738 337.392   3
   0   0 -13 314.715 214.338  11
   0   0  13 24.8950 156.941   4
   0   0 -13-5.00070 178.443   9
   0   0 -14 4493.06 505.994   3
   0   0  14 3898.32 333.025   4
   0   0 -14 4587.03 371.064  11
   0   0  14 3719.19 304.694   7
   0   0  15-14.3812 152.279   7
   0   0 -15 18.3583 240.325  11
   0   0 -15 369.420 376.069   3
   0   0  15-75.3066 188.496   4
   0   0 -16 24485.8 1548.87  11
   0   0  16 24383.1 1529.99   4
   0   0  16 23584.8 1518.64   7
   0   0  17 145.184 180.494   4
   0   0 -17 264.766 239.135  11
   0   0  18-66.1515 187.184   4
   0   0 -18 151.642 230.401  11
   0   0  19-82.5446 141.530   4
   0   0  20 112.965 106.721   4
   0   1   1 73162.0 4566.33   1
   0  -1  -1 76479.7 4566.98   1
   0  -1   1 73040.0 4564.84   1
   0   1  -1 76121.5 4565.08   1
   0  -1   1 72672.9 4564.64   2
   0   1   1 72021.3 4563.73   2
   0   1   2 6648.17 427.839   1
   0  -1   2 6237.45 423.420   2
   0   1   2 7183.28 423.441   2
   0  -1   2 6570.86 426.395   1
   0  -1   3 12161.8 737.771   1
   0   1   3 12156.3 739.990   1
   0  -1   3 10436.0 732.987   2
   0   1   3 11940.1 733.133   2
   0   1   4 10187.4 650.866   2
   0   1   4 10588.5 659.891   1
   0   1  -4 9793.15 658.332   1
   0  -1  -4 10232.9 663.679   1
   0  -1   4 10462.4 657.011   1
   0  -1   4 9798.39 651.396   2
   0  -1   5 72000.6 4540.93   2
   0   1   5 70126.3 4538.57   2
   0  -1   5 76370.4 4547.75   1
   0   1   5 75413.8 4548.66   1
   0  -1  -5 74026.7 4552.69   1
   0   1  -5 71776.0 4547.65   1
   0   1   6 398.303 120.352   1
   0   1  -6 104.389 123.298   1
   0  -1   6 10.9078 112.006   1
   0  -1  -6 312.278 149.003   1
   0   1   6 293.016 97.0835   2
   0  -1   6 159.085 101.967   2
   0   1  -7 1801.84 208.815   1
   0  -1   7 1663.17 180.275   2
   0   1   7 2142.32 178.845   2
   0  -1  -7 2112.57 216.431   1
   0  -1   7 1766.69 194.161   1
   0   1   7 1765.90 200.798   1
   0   1   8 37562.3 2276.27   1
   0   1  -8 32821.9 2280.38   1
   0  -1  -8 37005.3 2287.46   1
   0  -1   8 38764.1 2275.72   1
   0   1   8 33923.8 2256.14   2
   0   1  -9 55967.6 3724.23   1
   0  -1  -9 62517.8 3734.88   1
   0   1 -10 33418.7 2211.97   1
   0  -1 -10 35103.3 2217.64   1
   0   1 -12 1176.27 196.723   9
   0  -1  12 1327.61 161.089   7
   0   1  12 1142.35 149.785   7
   0  -1 -12 833.172 194.580   9
   0  -1 -12 1680.67 215.754  11
   0   1 -12 1504.24 207.951  11
   0  -1 -13 4011.11 340.998   9
   0  -1 -13 4425.81 342.168  11
   0   1 -13 4324.25 342.598  11
   0  -1  13 4144.04 307.450   7
   0  -1 -13 4451.44 480.427   3
   0   1  13 3667.98 293.787   7
   0  -1  13 3856.93 318.838   4
   0  -1 -14 988.619 237.105  11
   0  -1  14 540.326 164.287   4
   0  -1  14 586.511 167.084   7
   0   1  14 648.125 159.148   7
   0   1 -14 378.316 344.270   3
   0   1 -14 887.562 227.300  11
   0  -1 -14 105.721 400.892   3
   0   1  14 785.885 190.925   4
   0  -1  15 3525.91 311.436   4
   0   1 -15 3376.48 344.433  11
   0  -1 -15 2521.62 447.372   3
   0   1  15 3286.03 266.773   7
   0   1 -15 3604.70 506.844   3
   0  -1 -15 3153.90 327.719  11
   0  -1  15 3087.33 274.368   7
   0   1  15 3194.83 286.315   4
   0  -1 -16 1143.12 268.978  11
   0  -1  16 980.181 227.788   4
   0  -1  16 1301.86 190.625   7
   0   1 -16 1228.68 269.608  11
   0   1  16 1250.62 226.600   4
   0  -1 -17 4612.72 402.558  11
   0  -1  17 4254.41 364.812   4
   0   1 -17 4336.33 397.346  11
   0   1  17 4532.89 353.559   4
   0  -1 -18 2166.18 300.455  11
   0  -1  18 2695.47 256.258   4
   0   1  18 3094.97 273.118   4
   0   1 -18 3104.15 313.186  11
   0  -1  19 2704.57 239.322   4
   0   1  19 2832.51 244.015   4
   0  -1  20 464.313 113.578   4
   0   1  20 237.334 109.714   4
   0   1  21-77.6915 61.5427   4
   0   2   1 326739. 19893.3   1
   0   2   1 318518. 19889.2   2
   0   2   2 122543. 7542.64   2
   0   2   2 120475. 7547.36   1
   0  -2   2 121863. 7544.57   2
   0  -2   3 16871.4 1142.23   2
   0   2   3 18574.9 1148.35   1
   0   2   3 18343.7 1140.73   2
   0  -2   3 19352.0 1146.05   1
   0   2   4 17194.5 1107.29   1
   0  -2   4 16856.8 1101.28   2
   0   2  -4 18129.6 1107.17   1
   0  -2   4 18204.0 1105.43   1
   0  -2  -4 17258.2 1112.09   1
   0   2   4 17186.3 1099.02   2
   0  -2  -5 23289.0 1455.91   1
   0  -2   5 24619.9 1450.00   1
   0   2  -5 23261.3 1449.42   1
   0   2   5 22295.7 1439.29   2
   0  -2   5 20922.7 1441.32   2
   0   2   5 23895.8 1450.48   1
   0   2  -6 16446.8 1073.46   1
   0  -2  -6 16409.0 1082.85   1
   0   2   6 16203.9 1060.09   2
   0  -2   6 16357.8 1065.00   2
   0   2   6 16912.7 1074.49   1
   0  -2   6 17804.9 1072.67   1
   0  -2  -7 8861.48 584.013   1
   0   2  -7 7995.53 574.190   1
   0   2   7 7875.03 565.253   1
   0   2   7 8393.31 552.311   2
   0   2   8 2941.28 236.185   2
   0   2  -8 2383.09 270.885   1
   0   2   8 3007.66 257.085   1
   0  -2  -8 2455.75 296.565   1
   0   2  -9 38716.6 2310.75   1
   0  -2  -9 33324.1 2310.47   1
   0   2 -10 2842.93 312.910   1
   0  -2 -10 2601.75 311.779   1
   0   2 -12 2283.63 242.756   9
   0  -2 -12 2409.26 230.050   9
   0  -2 -12 2430.43 232.237  11
   0   2  12 2113.19 201.400   7
   0   2 -12 2644.49 256.543  11
   0  -2  12 2406.23 213.066   7
   0  -2  12 2027.08 217.634   4
   0  -2 -13 8421.88 602.314   9
   0  -2  13 9104.39 586.964   4
   0  -2 -13 8875.86 739.594   3
   0   2  13 8871.14 573.332   7
   0  -2 -13 8024.15 606.993  11
   0   2 -13 8668.51 610.952  11
   0  -2  13 8508.53 575.217   7
   0   2  14 183.659 141.275   7
   0  -2 -14-23.0497 207.511  11
   0   2 -14-328.627 248.498  11
   0  -2  14 77.0011 145.781   7
   0  -2 -14-294.551 381.293   3
   0   2  14 193.020 159.196   4
   0  -2  14 166.852 184.312   4
   0   2  15 2952.76 290.865   4
   0  -2  15 2975.33 268.866   4
   0  -2 -15 2908.21 492.704   3
   0   2 -15 2871.47 317.094  11
   0  -2  15 2816.01 255.788   7
   0  -2 -15 2908.14 326.485  11
   0   2 -15 2614.14 454.782   3
   0  -2 -16-103.844 260.430  11
   0  -2  16 54.3362 161.955   7
   0   2  16-14.0834 214.611   4
   0  -2  16-227.799 206.174   4
   0   2 -16 37.3749 266.461  11
   0  -2 -17 5542.39 430.142  11
   0   2 -17 5431.29 432.624  11
   0   2  17 4839.64 388.693   4
   0  -2  17 4808.11 396.030   4
   0   2  18 2227.79 242.990   4
   0  -2 -18 1899.81 281.381  11
   0  -2  18 1835.68 219.684   4
   0   2 -18 2456.80 283.760  11
   0  -2  19 205.644 145.934   4
   0   2  19 32.0523 153.098   4
   0   2  20 472.615 113.359   4
   0  -2  20 172.351 116.769   4
   0   2  21 692.554 81.8936   4
   0   3   0 32.8981 18.4812   3
   0   3   1 69705.0 4329.72   2
   0   3  -1 70103.7 4331.60   3
   0   3   2 24829.0 1587.24   1
   0   3   2 25621.9 1579.96   2
   0  -3  -2 25500.3 1589.05   1
   0   3  -3 17846.3 1149.46   1
   0   3   3 18344.2 1153.34   1
   0   3   3 18541.3 1145.22   2
   0  -3  -4 94036.2 6243.61   1
   0   3   4 103194. 6242.49   1
   0   3  -4 106791. 6240.07   1
   0   3   4 98260.4 6232.38   2
   0  -3  -5 1773.37 176.076   1
   0   3   5 1501.04 159.293   1
   0   3  -5 1728.50 163.734   1
   0   3   5 1468.44 139.521   2
   0  -3  -6 5085.67 374.110   1
   0   3   6 4712.07 345.772   2
   0   3   6 5198.96 362.283   1
   0   3  -6 5172.08 364.332   1
   0   3   7 39848.0 2499.38   1
   0  -3  -7 40563.4 2511.96   1
   0   3   7 38249.9 2482.08   2
   0   3  -7 40682.9 2501.06   1
   0   3  -8 60919.0 3838.76   1
   0   3   8 59836.0 3814.69   2
   0   3   8 60709.3 3833.88   1
   0  -3  -8 64125.2 3850.75   1
   0   3  -9 3996.00 354.602   1
   0   3   9 3982.08 312.640   2
   0  -3  -9 4145.48 378.701   1
   0   3 -10 57930.2 3670.91   1
   0   3 -11 283.879 319.712   3
   0   3 -12 21532.0 1457.11  11
   0  -3 -12 23916.9 1457.12   9
   0  -3  12 24124.6 1444.57   7
   0  -3 -12 21138.3 1457.39  11
   0  -3  12 23062.2 1445.64   4
   0  -3 -13 2614.01 443.029   3
   0  -3  13 2642.31 245.570   4
   0  -3 -13 3025.28 274.765  11
   0  -3 -13 2422.36 268.150   9
   0   3 -13 3105.10 275.851  11
   0  -3  13 2673.44 228.750   7
   0  -3 -14 14345.5 912.398   9
   0  -3  14 13198.9 893.551   7
   0  -3  14 13694.3 896.655   4
   0   3 -14 14562.7 919.477  11
   0  -3 -14 14883.3 922.381  11
   0  -3 -15 6486.54 455.009  11
   0  -3  15 5835.09 416.431   4
   0  -3  15 4223.49 389.834   7
   0   3  15 5743.90 417.174   4
   0  -3 -15 5501.72 575.166   3
   0   3 -15 5526.57 444.059  11
   0   3 -16 1121.71 268.847  11
   0   3  16 1062.38 236.974   4
   0  -3 -16 979.791 276.896  11
   0  -3  16 1390.12 205.578   4
   0  -3  17 4561.13 351.145   4
   0   3  17 4386.82 359.127   4
   0   3 -17 4519.46 401.227  11
   0  -3 -17 4088.63 389.732  11
   0  -3  18 2515.44 251.564   4
   0  -3 -18 2645.99 292.056  11
   0   3  18 2351.64 256.335   4
   0   3  19 169.883 155.792   4
   0  -3  19 242.926 149.973   4
   0  -3 -19 109.579 196.052  11
   0  -3  20 1448.75 156.218   4
   0   3  20 2016.17 164.393   4
   0   3  21 17.5930 65.3951   4
   0   4   0 501197. 31011.7   3
   0   4   1 3107.31 200.105   2
   0   4  -1 2975.94 201.361   3
   0   4   2 4114.43 268.521   2
   0   4   2 4086.83 283.431   1
   0   4  -3 41829.5 2572.83   1
   0   4   3 40083.6 2577.01   1
   0   4   3 41593.6 2568.21   2
   0   4   4 2744.26 203.366   2
   0   4   4 2742.10 220.776   1
   0   4  -4 2966.74 217.104   1
   0   4  -5 74624.8 4237.99   1
   0  -4  -5 66502.1 4243.89   1
   0   4   5 67272.5 4238.02   1
   0   4   5 64944.6 4225.38   2
   0   4   6 14271.2 915.814   2
   0   4  -6 14578.4 931.220   1
   0  -4  -6 13735.5 942.567   1
   0   4   6 14595.1 933.323   1
   0   4   7 11946.9 822.107   1
   0   4  -7 12083.7 822.101   1
   0   4   7 11840.6 803.030   2
   0   4  -8 1894.20 236.189   1
   0   4   8 2106.42 204.620   2
   0  -4  -8 2300.08 278.103   1
   0   4   8 2269.89 238.890   1
   0   4   9 5984.26 423.356   2
   0   4  -9 5900.62 466.033   1
   0   4 -10 25311.5 1657.68   1
   0   4 -11 16315.9 1146.93   3
   0   4 -12 9239.91 624.333  11
   0  -4  12 9422.80 613.040   4
   0  -4 -12 9228.40 619.713  11
   0  -4  12 8869.00 606.737   7
   0  -4 -12 9329.98 625.286   9
   0   4 -12 9489.80 764.896   3
   0  -4  13-16.7837 175.459   4
   0  -4 -13 96.4659 317.407   3
   0   4 -13 153.469 218.299  11
   0  -4 -13 89.8342 211.776  11
   0  -4 -13 109.039 191.358   9
   0   4 -13-19.8468 364.225   3
   0  -4  13 71.5663 146.095   7
   0  -4  14 5447.44 389.583   4
   0  -4 -14 5439.57 578.855   3
   0  -4  14 5134.39 374.298   7
   0   4 -14 4852.78 425.631  11
   0  -4 -14 4819.62 401.846   9
   0  -4 -14 4159.08 415.045  11
   0  -4  15 560.481 182.284   7
   0  -4 -15 1036.62 259.779  11
   0   4  15 342.518 208.313   4
   0   4 -15 771.324 272.145  11
   0  -4  15 811.816 196.273   4
   0  -4 -15 258.286 388.897   3
   0   4  16 11604.8 760.113   4
   0   4 -16 10290.8 776.179  11
   0  -4 -16 11333.2 781.327  11
   0  -4  16 11651.4 755.785   4
   0  -4  17 735.949 200.723   4
   0  -4 -17 853.587 256.731  11
   0   4 -17 682.540 262.968  11
   0   4  17 644.581 211.207   4
   0  -4 -18 1165.39 245.533  11
   0  -4  18 1067.14 200.135   4
   0   4  18 1262.04 213.117   4
   0   4  19 291.133 154.015   4
   0  -4  19 636.106 146.632   4
   0  -4 -19 843.117 210.537  11
   0   4  20 382.875 113.906   4
   0  -4  20 274.051 104.750   4
   0   4  21 554.266 74.7511   4
   0   5   0 96.4781 33.4901   3
   0   5   1 3027.19 199.421   2
   0   5  -1 2944.52 198.696   3
   0   5   1 2967.93 195.874   3
   0   5   2 11829.8 758.097   1
   0   5   2 12098.5 745.055   2
   0   5  -2 11427.9 750.540   3
   0   5  -3 39418.1 2457.80   1
   0   5   3 39210.4 2452.93   2
   0   5   3 39730.8 2465.45   1
   0   5   4 94131.2 6010.56   1
   0   5  -4 96299.9 6006.31   1
   0   5   4 98622.1 6000.35   2
   0  -5  -5 44160.0 2759.62   1
   0   5   5 44871.2 2738.19   2
   0   5   5 42886.6 2751.30   1
   0   5  -5 43183.1 2747.22   1
   0   5  -6 29758.1 1831.89   1
   0   5   6 28546.3 1817.57   2
   0   5   6 27295.9 1833.92   1
   0  -5  -6 30719.0 1847.49   1
   0  -5  -7 3902.91 341.503   1
   0   5  -7 3445.62 309.473   1
   0   5   7 4180.02 312.939   1
   0   5   7 3999.23 290.152   2
   0   5   8 43392.7 2691.75   2
   0   5   8 42254.0 2713.80   1
   0   5  -8 42776.0 2713.24   1
   0   5  -9 84709.9 5406.51   1
   0   5   9 87227.5 5378.88   2
   0   5 -10 2234.93 284.544   1
   0   5 -10 2849.36 376.413   3
   0   5 -11 994.964 308.242   3
   0  -5 -12 1393.74 196.995   9
   0   5 -12 1486.41 222.435  11
   0  -5  12 1529.56 180.849   7
   0  -5  12 1368.35 188.443   4
   0  -5 -12 1832.77 219.121  11
   0  -5  13 11531.5 799.294   7
   0  -5 -13 12241.7 813.906   9
   0  -5  13 12864.6 804.912   4
   0  -5 -13 13010.3 822.197  11
   0  -5 -13 11080.9 933.084   3
   0   5 -13 13337.7 824.596  11
   0  -5 -14 315.444 220.364   9
   0  -5  14 369.389 168.952   4
   0   5 -14 530.388 418.210   3
   0  -5 -14 273.943 228.538  11
   0  -5 -14-124.933 325.885   3
   0  -5  14 243.008 160.235   7
   0   5 -14 630.906 221.263  11
   0  -5 -15 1881.69 382.555   3
   0  -5  15 1778.42 231.330   4
   0   5  15 1439.38 226.654   4
   0   5 -15 1492.43 267.375  11
   0  -5  15 1254.21 197.403   7
   0  -5 -15 1843.23 269.993  11
   0   5 -16 37.7475 262.832  11
   0  -5  16-78.1769 189.298   4
   0   5  16-112.426 212.539   4
   0  -5 -16 149.046 257.654  11
   0   5  17 66.1083 204.101   4
   0  -5 -17 317.782 245.821  11
   0  -5  17 107.560 192.465   4
   0   5 -17 77.0579 239.040  11
   0   5  18 5599.05 400.074   4
   0  -5  18 4655.67 379.271   4
   0  -5 -18 5707.24 425.031  11
   0   5  19 7174.74 478.448   4
   0  -5 -19 6698.04 497.044  11
   0  -5  19 7128.67 473.874   4
   0   5  20 39.8312 107.130   4
   0  -5  20-2.07878 104.326   4
   0   5  21 32.5027 67.5288   4
   0   6   0 41295.4 2563.40   3
   0   6   1 223356. 13479.3   2
   0   6   1 220274. 13474.9   3
   0   6  -1 209760. 13477.0   3
   0   6   2 109816. 6961.78   1
   0   6  -2 107345. 6955.91   3
   0   6   2 117497. 6952.80   2
   0   6   3 13210.8 857.703   2
   0   6   3 14329.4 876.823   1
   0   6   4 65561.7 4083.71   2
   0   6  -4 67625.6 4090.59   1
   0   6   4 63574.2 4096.53   1
   0   6   5 5617.41 377.504   2
   0   6   5 5452.55 397.326   1
   0   6  -5 5732.12 391.795   1
   0   6   6 18056.0 1187.78   2
   0   6  -6 18031.2 1199.56   1
   0   6   6 20897.6 1213.31   1
   0   6   7 2768.66 228.582   2
   0   6  -7 2549.83 250.351   1
   0   6   7 3028.04 262.555   1
   0   6   8 70.8490 119.521   2
   0   6  -8 255.519 162.304   1
   0   6   8 9.03921 163.161   1
   0   6   9 13687.8 913.572   2
   0   6  -9 14598.9 950.380   1
   0   6 -10 18611.7 1350.70   1
   0   6  10 19967.5 1314.09   2
   0   6 -11 48236.8 2951.02  11
   0   6 -11 43342.5 3030.95   3
   0  -6  12 3537.96 300.925   4
   0  -6 -12 3701.88 305.661  11
   0   6 -12 4004.94 458.985   3
   0  -6  12 3773.73 295.357   7
   0  -6 -12 4038.27 311.817   9
   0   6 -12 3914.77 329.852  11
   0  -6 -13 1419.89 211.311  11
   0  -6 -13 908.404 214.610   9
   0   6 -13 831.938 407.446   3
   0  -6  13 1401.88 174.158   4
   0   6 -13 1066.23 228.183  11
   0  -6  13 1326.90 194.386   7
   0  -6  14 239.119 153.171   7
   0  -6 -14 222.153 207.419  11
   0  -6 -14 538.529 211.493   9
   0  -6  14 387.093 175.094   4
   0  -6 -14 310.821 370.383   3
   0   6 -14 434.984 249.261  11
   0   6 -14 169.406 402.908   3
   0  -6 -15 6093.08 478.263  11
   0   6 -15 6540.52 498.868  11
   0  -6  15 5550.37 444.390   7
   0  -6  15 6659.76 447.658   4
   0  -6 -15 5655.67 628.906   3
   0   6 -15 5432.07 625.883   3
   0  -6 -15 6436.73 476.762   9
   0   6  15 6268.67 450.186   4
   0  -6  16 604.337 200.579   4
   0   6  16 822.103 218.989   4
   0   6 -16 692.936 261.764  11
   0  -6 -16 283.988 247.110  11
   0  -6 -17 5198.38 399.826  11
   0  -6  17 4347.71 358.910   4
   0   6  17 4850.21 373.525   4
   0  -6  18 3925.47 311.233   4
   0   6  18 3588.02 319.768   4
   0  -6 -18 3820.82 348.057  11
   0  -6  19-17.4912 145.318   4
   0   6  19 98.0914 148.055   4
   0  -6 -19 487.941 189.761  11
   0   6  20 1223.55 147.184   4
   0  -6  20 1160.97 129.316   4
   0   6  21 769.594 85.8434   4
   0   7   0 4.51319 47.1099   3
   0   7   1 16663.8 987.506   2
   0   7  -1 16020.9 983.240   3
   0   7   1 14835.0 979.511   3
   0   7  -2 112963. 7391.42   3
   0   7   2 124891. 7389.97   2
   0   7   3 119566. 7697.64   1
   0   7  -3 127357. 7694.41   3
   0   7   3 124268. 7685.41   2
   0   7   4 24772.8 1578.78   1
   0   7   4 25813.5 1562.12   2
   0   7  -4 23811.2 1567.92   1
   0   7   5 2125.47 175.341   2
   0   7   5 2152.62 205.376   1
   0   7  -5 2204.87 190.923   1
   0   7   6 1260.48 167.068   1
   0   7  -6 1702.30 178.438   1
   0   7   6 1665.75 148.855   2
   0   7   7 7558.11 491.758   2
   0   7  -7 7061.77 509.218   1
   0   7   7 6911.61 512.593   1
   0   7   8 40219.9 2488.72   2
   0   7  -8 38679.6 2509.16   1
   0   7  -9 101.394 161.826   1
   0   7   9 6.13404 119.141   2
   0   7  -9 98.6105 270.400   3
   0   7 -10 57146.5 3647.49   3
   0   7 -10 57395.5 3628.55   1
   0  -7 -11 3528.88 268.614  11
   0   7 -11 3011.41 265.425  11
   0  -7 -11 2667.30 252.632   9
   0   7 -11 2804.22 416.709   3
   0  -7  12 12197.1 767.723   7
   0  -7  12 11620.8 769.225   4
   0  -7 -12 11189.7 778.542  11
   0   7 -12 13509.3 899.677   3
   0  -7 -12 12487.3 778.458   9
   0   7 -12 10837.8 781.090  11
   0  -7  13 25.3136 168.298   4
   0   7 -13 39.3899 230.888  11
   0  -7  13 83.0760 173.520   7
   0   7 -13 456.567 372.430   3
   0  -7 -13 207.080 182.634   9
   0  -7 -13-121.492 198.616  11
   0  -7 -14 5552.73 552.954   3
   0  -7 -14 5049.03 402.542  11
   0   7 -14 4617.97 407.086  11
   0  -7  14 4934.24 384.941   4
   0   7 -14 5252.67 587.242   3
   0  -7  14 4552.53 374.797   7
   0  -7 -14 5761.19 411.348   9
   0  -7 -15 798.033 240.750  11
   0   7 -15 749.151 249.801  11
   0   7 -15 865.787 398.061   3
   0  -7 -15 1216.68 243.249   9
   0  -7 -15-21.2617 351.324   3
   0  -7  15 875.735 200.577   7
   0  -7  15 741.079 206.841   4
   0   7  16 65.1976 211.563   4
   0  -7 -16 317.064 249.672  11
   0   7 -16 264.430 248.107  11
   0  -7  16 196.007 180.135   4
   0  -7 -17 793.299 241.544  11
   0   7  17 728.723 194.845   4
   0  -7  17 990.168 204.051   4
   0   7  18 2423.03 235.981   4
   0  -7  18 2163.33 215.848   4
   0  -7  19 304.428 131.161   4
   0   7  19 288.727 153.482   4
   0  -7 -19 579.990 185.124  11
   0   7  20 1797.92 165.609   4
   0  -7  20 1706.75 151.464   4
   0   7  21 104.243 64.0172   4
   0   8   0 11126.8 702.092   3
   0   8   1 19886.5 1202.02   2
   0   8   1 18280.0 1194.18   3
   0   8  -1 19576.3 1197.95   3
   0   8  -2 743.845 104.062   3
   0   8   2 727.015 93.7127   2
   0   8  -3 14421.0 850.424   3
   0   8   3 13256.0 856.438   1
   0   8   3 12423.4 836.430   2
   0   8  -4 217476. 13096.9   1
   0   8  -4 201598. 13099.9   3
   0   8   4 206274. 13104.4   1
   0   8   4 216036. 13089.6   2
   0   8  -5 163838. 9261.65   3
   0   8   5 151625. 9239.87   2
   0   8  -5 144132. 9247.75   1
   0   8   5 137934. 9255.11   1
   0   8   6 62991.1 3773.56   1
   0   8  -6 52682.8 3770.38   3
   0   8   6 61250.0 3750.69   2
   0   8  -6 62723.0 3765.64   1
   0   8  -7 15521.2 1178.94   1
   0   8   7 18079.7 1168.00   2
   0   8   7 18373.2 1195.16   1
   0   8  -8 10809.2 767.713   1
   0   8   8 11682.3 744.616   2
   0   8  -8 11253.5 803.702   3
   0   8   9 8439.33 560.359   2
   0   8  -9 7572.68 587.545   1
   0   8  -9 8864.36 643.525   3
   0   8 -10 14330.0 1045.89   3
   0   8 -10 15410.6 1018.41   1
   0   8 -11 38770.8 2223.39   3
   0  -8 -11 34393.5 2115.11  11
   0  -8 -11 34779.7 2112.85   9
   0  -8  11 31271.7 2103.69   7
   0   8 -11 34100.3 2117.05  11
   0  -8  12 510.951 149.997   4
   0  -8 -12 823.016 192.160   9
   0  -8  12 521.267 165.423   7
   0   8 -12 580.507 175.633  11
   0  -8 -12 611.729 198.392  11
   0   8 -12 565.688 357.981   3
   0  -8 -13 5244.58 383.344  11
   0   8 -13 3514.54 487.328   3
   0  -8 -13 4396.19 362.692   9
   0  -8  13 4187.34 344.478   7
   0  -8  13 4211.48 350.579   4
   0   8 -13 4821.77 378.004  11
   0  -8  14 3333.80 306.179   7
   0  -8 -14 3616.33 333.739  11
   0  -8 -14 2813.02 465.673   3
   0  -8  14 3653.63 298.452   4
   0   8 -14 3665.13 353.611  11
   0   8 -14 3246.88 495.104   3
   0  -8 -14 3616.73 333.656   9
   0   8 -15 304.349 403.035   3
   0  -8 -15 843.533 352.016   3
   0   8 -15 731.568 275.930  11
   0  -8 -15 782.392 237.112  11
   0  -8  15 740.573 187.160   7
   0  -8 -15 1001.79 232.664   9
   0  -8  15 707.113 180.857   4
   0  -8 -16 1694.52 273.412  11
   0   8  16 1558.55 242.793   4
   0  -8  16 1308.46 221.292   4
   0  -8 -17 1089.77 247.412  11
   0  -8  17 1035.33 189.150   4
   0   8  17 1099.67 207.404   4
   0  -8 -18 1604.53 248.480  11
   0  -8  18 1670.00 210.511   4
   0   8  18 2097.28 217.728   4
   0  -8 -19 90.3711 178.083  11
   0  -8  19-146.817 131.882   4
   0   8  19 31.0672 157.767   4
   0   8  20 433.417 112.923   4
   0   9   0 31.2505 65.3180   3
   0   9   1 532394. 32570.6   3
   0   9  -1 519674. 32572.9   3
   0   9   1 525381. 32577.4   2
   0   9   2 442368. 28085.8   2
   0   9  -2 466048. 28087.5   3
   0   9   3 347995. 21258.7   2
   0   9  -3 337289. 21264.8   3
   0   9   3 343140. 21273.9   1
   0   9   4 213.565 89.5454   2
   0   9   4 171.595 135.317   1
   0   9  -4 198.766 118.166   3
   0   9  -5 251.396 168.051   3
   0   9   5 202.762 90.9825   2
   0   9   5 352.093 144.768   1
   0   9  -5 293.216 111.291   1
   0   9  -6 2603.91 233.643   1
   0   9   6 2622.95 253.134   1
   0   9  -6 2242.35 276.452   3
   0   9   6 2765.32 210.670   2
   0   9   7 33970.6 2016.14   2
   0   9   7 30949.8 2041.44   1
   0   9  -7 31515.9 2031.64   1
   0   9  -7 30155.2 2044.22   3
   0   9  -8 22324.1 1527.49   3
   0   9  -8 22485.2 1506.34   1
   0   9   8 24375.8 1484.50   2
   0   9  -9 30154.1 1856.50   1
   0   9   9 28014.4 1823.59   2
   0   9  -9 28908.7 1879.07   3
   0   9 -10 1334.94 207.929   1
   0   9 -10 730.856 326.820   3
   0  -9 -11 813.867 173.945   9
   0  -9 -11 804.343 163.594  11
   0  -9  11 1051.47 142.666   7
   0   9 -11 690.114 339.142   3
   0  -9  11 1008.29 155.194   4
   0   9 -11 1003.28 169.666  11
   0   9 -12 2394.46 252.710  11
   0   9 -12 2173.15 412.406   3
   0  -9  12 2510.31 217.075   4
   0  -9  12 2062.95 229.484   7
   0  -9 -12 2221.90 243.331  11
   0  -9 -12 2310.18 243.872   9
   0   9 -13 26675.0 1773.20   3
   0  -9  13 26034.0 1651.10   4
   0  -9 -13 25313.0 1662.18  11
   0  -9  13 26597.4 1649.59   7
   0   9 -13 25709.7 1662.95  11
   0  -9 -13 26400.0 1656.99   9
   0  -9 -14 100.249 203.903   9
   0  -9  14-4.50346 157.397   4
   0   9 -14-208.610 366.496   3
   0  -9 -14 39.6895 225.486  11
   0   9 -14-61.6895 240.684  11
   0  -9  14 205.385 189.241   7
   0  -9 -14 408.009 380.249   3
   0  -9 -15 4618.50 546.419   3
   0  -9 -15 4754.15 398.892   9
   0  -9  15 4838.63 374.442   4
   0   9 -15 4812.14 410.819  11
   0  -9 -15 4686.64 403.641  11
   0   9 -15 4971.17 561.653   3
   0  -9 -16 161.552 250.477  11
   0  -9  16 569.824 180.169   4
   0   9  16 859.231 223.733   4
   0  -9  17 265.892 179.103   4
   0   9  17 181.988 199.508   4
   0  -9 -17 291.591 231.516  11
   0  -9 -18 275.461 215.097  11
   0   9  18-117.433 175.222   4
   0  -9  18 48.6825 147.555   4
   0  -9 -19 2646.39 259.568  11
   0  -9  19 2703.51 224.873   4
   0   9  19 2980.05 238.444   4
   0   9  20 170.809 116.834   4
   0  10   0 27810.1 1735.98   3
   0  10  -1 37589.1 2372.20   3
   0  10   1 37122.6 2377.71   2
   0  10   1 39080.1 2369.70   3
   0  10   2 7603.35 478.295   2
   0  10  -2 6909.24 478.394   3
   0  10   3 21392.0 1325.47   2
   0  10  -3 20441.2 1331.55   3
   0  10   3 21201.7 1342.34   1
   0  10   4 8164.34 535.564   2
   0  10  -4 8466.89 554.256   3
   0  10   4 7891.18 561.438   1
   0  10  -5 71122.3 4694.59   3
   0  10   5 75604.2 4678.91   2
   0  10   5 75919.2 4701.50   1
   0  10  -5 77596.4 4689.43   1
   0  10   6 55427.8 3380.15   1
   0  10  -6 57156.5 3370.13   1
   0  10   6 57789.1 3355.85   2
   0  10  -7 30019.0 2044.03   3
   0  10  -7 32832.8 2031.90   1
   0  10   7 32427.6 2011.95   2
   0  10   7 31851.1 2041.42   1
   0  10  -8-66.3562 255.188   3
   0  10   8 279.177 125.484   2
   0  10  -8 464.165 167.687   1
   0  10  -9 3678.74 383.909   3
   0  10   9 3106.73 256.444   2
   0  10  -9 2914.96 289.294   1
   0  10 -10 30941.1 2141.37   1
   0  10 -10 37398.0 2182.96   3
   0 -10 -11 428.443 159.002   9
   0 -10 -11 267.388 170.970  11
   0  10 -11 99.1088 283.946   3
   0 -10  11 389.946 146.629   7
   0  10 -11 338.368 147.417  11
   0 -10  11 180.160 142.109   4
   0  10 -12 9982.53 637.225  11
   0  10 -12 9250.52 735.437   3
   0 -10  12 8984.93 607.707   4
   0 -10 -12 9334.74 620.790   9
   0 -10 -12 9215.51 620.472  11
   0 -10  12 8646.04 611.256   7
   0  10 -13 59.7426 363.423   3
   0 -10  13 451.401 172.667   4
   0 -10  13 310.466 183.347   7
   0 -10 -13 190.378 195.722   9
   0  10 -13 301.924 235.616  11
   0 -10 -13 254.013 215.967  11
   0 -10  14 148.804 185.736   4
   0 -10 -14-47.2601 206.249   9
   0 -10 -14 141.909 358.371   3
   0 -10  14 183.647 194.246   7
   0  10 -14 37.2108 225.941  11
   0 -10 -14 243.448 231.486  11
   0  10 -14-231.737 335.724   3
   0 -10 -15 279.308 226.020  11
   0  10 -15-504.382 361.062   3
   0  10 -15 867.283 268.512  11
   0 -10 -15 270.979 361.962   3
   0 -10  15 335.337 195.267   4
   0 -10 -15-43.2164 224.902   9
   0 -10 -16 7328.30 544.260  11
   0  10  16 7537.90 518.819   4
   0 -10  16 7114.53 517.583   4
   0 -10  17-4.02364 175.573   4
   0  10  17 107.411 208.748   4
   0 -10 -17 271.260 238.747  11
   0 -10  18 1258.95 187.182   4
   0  10  18 1368.64 213.053   4
   0 -10 -18 1681.43 236.087  11
   0 -10 -19 105.149 176.951  11
   0  10  19 151.264 143.293   4
   0 -10  19-41.4082 117.090   4
   0  10  20 1842.87 165.730   4
   0  11   0-23.7790 72.4285   3
   0  11   1 18393.6 1265.20   3
   0  11   1 21723.7 1278.41   2
   0  11  -1 21610.6 1271.36   3
   0  11   2 75143.4 4748.28   2
   0  11  -2 77557.9 4747.68   3
   0  11   3 6398.58 457.959   1
   0  11  -3 6067.82 438.530   3
   0  11   3 6778.16 431.678   2
   0  11   4 2470.76 243.913   1
   0  11  -4 2910.17 235.603   3
   0  11   4 2775.20 214.260   2
   0  11   5 4531.50 360.526   1
   0  11  -5 4586.10 355.875   3
   0  11   5 4751.68 325.252   2
   0  11  -5 4367.92 338.069   1
   0  11   6 46567.4 2815.45   1
   0  11  -6 40235.2 2796.63   1
   0  11   6 45610.4 2786.61   2
   0  11  -6 46659.5 2816.18   3
   0  11  -7 2600.91 301.734   3
   0  11  -7 2758.55 246.757   1
   0  11   7 2416.74 217.232   2
   0  11  -8 23004.6 1548.85   3
   0  11   8 23540.7 1498.50   2
   0  11  -8 23998.0 1524.31   1
   0  11   9 14569.1 949.060   2
   0  11  -9 15336.8 984.152   1
   0  11  -9 13610.2 1013.80   3
   0  11 -10 1427.23 321.316   3
   0  11 -10 1256.59 206.620   1
   0 -11 -11 7729.07 572.389  11
   0 -11  11 8629.29 568.139   7
   0 -11 -11 8119.64 569.914   9
   0  11 -11 7967.22 572.926  11
   0 -11  11 9120.13 565.639   4
   0 -11 -12 13350.9 916.079  11
   0 -11 -12 13985.0 914.277   9
   0 -11  12 14865.7 907.656   4
   0 -11  12 14072.7 906.733   7
   0  11 -12 13828.8 929.096  11
   0  11 -12 13795.0 1038.24   3
   0 -11 -13 1988.01 251.556  11
   0 -11  13 1802.25 227.994   7
   0 -11  13 1702.88 209.446   4
   0 -11 -13 1538.00 234.024   9
   0  11 -13 1673.62 268.512  11
   0 -11 -14 5236.61 394.513   9
   0 -11  14 5274.72 372.095   4
   0 -11  14 4896.00 372.199   7
   0 -11 -14 4549.43 395.007  11
   0  11 -14 4408.49 414.060  11
   0 -11 -14 4650.22 519.553   3
   0 -11 -15 187.634 213.041   9
   0 -11  15 356.089 187.245   4
   0  11 -15-132.043 322.259   3
   0 -11 -15-364.374 244.932  11
   0 -11 -15 226.725 351.732   3
   0  11  16 50.2704 184.091   4
   0 -11  16 140.106 194.116   4
   0 -11 -16 141.605 230.615  11
   0 -11  17 347.637 167.849   4
   0 -11 -17 603.540 229.386  11
   0  11  17 600.186 187.816   4
   0 -11 -18 2596.30 267.783  11
   0  11  18 2494.97 240.560   4
   0 -11  18 2399.47 231.162   4
   0  11  19 449.234 154.444   4
   0 -11  19 397.347 121.803   4
   0 -11 -19 542.003 170.209  11
   0  11  20 880.833 129.371   4
   0  12   0 651.248 88.4033   3
   0  12  -1 58195.8 3538.13   3
   0  12   1 60202.1 3546.79   2
   0  12   1 54000.9 3533.59   3
   0  12   2 102425. 6179.41   2
   0  12  -2 96849.6 6175.87   3
   0  12  -3 382.465 112.757   3
   0  12   3 454.218 103.629   2
   0  12   3 198.989 143.289   1
   0  12  -4 2666.94 234.173   3
   0  12   4 2698.58 214.931   2
   0  12   4 2943.69 257.072   1
   0  12  -5 49949.7 3025.22   1
   0  12   5 48208.0 3013.90   2
   0  12   5 45519.6 3037.69   1
   0  12  -5 48651.8 3030.38   3
   0  12  -6 696.129 149.454   1
   0  12   6 451.303 158.254   1
   0  12   6 591.715 128.328   2
   0  12  -6 466.084 197.220   3
   0  12   7 22026.9 1453.04   2
   0  12  -7 24794.5 1499.27   3
   0  12  -7 22959.6 1474.25   1
   0  12   8 27716.9 1663.81   2
   0  12  -8 26020.3 1686.46   1
   0  12  -8 23392.4 1704.25   3
   0  12  -9 25677.3 1707.58   1
   0  12  -9 27532.4 1738.03   3
   0  12 -10 119.374 155.482   1
   0  12 -10 803.112 308.870   3
   0 -12  11 41654.8 2568.72   4
   0 -12 -11 40861.6 2571.82   9
   0  12 -11 42215.2 2667.55   3
   0  12 -11 40001.1 2577.13  11
   0 -12 -11 41970.6 2575.60  11
   0 -12  11 40565.2 2568.26   7
   0 -12  12 1246.93 167.373   7
   0  12 -12 879.161 360.175   3
   0 -12  12 1499.94 182.771   4
   0  12 -12 1217.30 235.906  11
   0 -12 -12 1516.12 212.862  11
   0 -12 -12 1308.55 193.699   9
   0  12 -13 8160.35 579.829  11
   0 -12 -13 8092.38 568.842   9
   0  12 -13 6286.88 681.664   3
   0 -12  13 8246.26 554.551   4
   0 -12 -13 8329.43 579.425  11
   0 -12  13 8487.88 565.077   7
   0 -12  14 112.757 187.267   4
   0 -12 -14-5.63863 217.673  11
   0 -12 -14-59.9142 318.792   3
   0  12 -14 766.791 398.367   3
   0 -12  14 159.196 197.014   7
   0 -12 -14 135.514 204.535   9
   0 -12 -15 4539.12 414.402   9
   0 -12 -15 5476.25 431.901  11
   0  12 -15 5312.83 571.719   3
   0 -12  15 5664.09 387.478   4
   0 -12  16 21.5638 168.558   4
   0 -12 -16 83.9785 224.974  11
   0 -12 -17 9080.62 629.407  11
   0 -12  17 8879.08 607.395   4
   0  12  17 9129.57 617.592   4
   0 -12  18-86.4691 140.124   4
   0 -12 -18 218.698 201.156  11
   0  12  18-127.981 177.054   4
   0 -12 -19-273.650 171.034  11
   0  12  19 245.354 131.621   4
   0  12  20 220.162 100.558   4
   0 -12  20-57.9444 67.2660   5
   0  13   0-22.6432 72.7169   3
   0  13   1 9894.24 612.444   2
   0  13   1 8829.82 593.266   3
   0  13  -1 9361.51 599.388   3
   0  13  -2 2530.18 201.638   3
   0  13   2 2391.48 204.564   2
   0  13  -3 3381.96 265.135   3
   0  13   3 3466.68 255.415   2
   0  13   4 3604.92 294.483   1
   0  13   4 3604.24 252.291   2
   0  13  -5 1785.12 236.803   3
   0  13   5 2001.49 217.892   1
   0  13   5 2063.75 184.034   2
   0  13  -6 4612.38 361.199   1
   0  13   6 4615.75 386.785   1
   0  13   6 5036.89 339.906   2
   0  13  -6 4183.60 394.368   3
   0  13  -7 4544.19 350.319   1
   0  13   7 4161.09 324.075   2
   0  13  -7 4604.76 407.722   3
   0  13  -8 37905.3 2559.59   1
   0  13  -8 44464.8 2590.55   3
   0  13   8 40289.3 2537.87   2
   0  13  -9 16473.6 1046.35   3
   0  13  -9 14129.5 1005.64   1
   0  13 -10 387.907 275.753   3
   0 -13  11 460.543 124.436   4
   0 -13  11 443.643 139.297   7
   0  13 -11 637.461 170.499  11
   0 -13 -11 287.783 161.811   9
   0 -13 -11 673.746 151.016  11
   0  13 -11 318.411 330.697   3
   0  13 -12 5448.59 429.516  11
   0 -13 -12 5922.00 422.182  11
   0 -13  12 5418.76 405.208   7
   0  13 -12 6181.19 571.749   3
   0 -13  12 5571.22 403.939   4
   0 -13 -12 5602.87 410.197   9
   0  13 -13 9432.83 700.067  11
   0 -13 -13 10214.1 696.926  11
   0 -13  13 10956.9 675.738   4
   0  13 -13 8076.00 817.548   3
   0 -13 -13 9927.79 693.268   9
   0 -13  13 10511.0 688.502   7
   0 -13  14 8089.34 550.999   4
   0 -13 -14 7801.20 567.885  11
   0 -13 -14 8291.96 688.927   3
   0  13 -14 6943.68 708.226   3
   0 -13 -14 8041.79 563.193   9
   0 -13 -15 5292.29 415.989  11
   0 -13  15 5372.00 373.081   4
   0 -13 -16 972.867 259.050  11
   0 -13 -16 684.468 230.187   9
   0 -13  16 1010.86 190.283   4
   0 -13  17 2676.77 257.730   4
   0 -13 -17 2930.75 305.078  11
   0  13  17 2753.09 284.113   4
   0  13  18 3251.36 263.787   4
   0 -13 -18 2858.04 282.601  11
   0 -13  18 2763.37 242.856   4
   0 -13 -19 1664.25 206.861  11
   0  13  19 2149.36 196.966   4
   0  13  20 805.042 115.148   4
   0  14   0 63944.9 3976.51   3
   0  14   1 4368.79 307.801   2
   0  14  -1 4233.93 287.433   3
   0  14   1 3809.88 280.473   3
   0  14   2 20080.7 1294.95   2
   0  14  -2 20651.2 1291.39   3
   0  14  -3 555.848 129.131   3
   0  14   3 281.737 109.834   2
   0  14  -4 2467.55 225.034   3
   0  14   4 2441.28 203.133   2
   0  14   4 2116.10 249.138   1
   0  14  -5 14953.3 918.694   3
   0  14   5 13585.5 897.824   2
   0  14   5 13263.4 929.359   1
   0  14  -6 42492.8 2826.34   3
   0  14  -6 45264.1 2820.21   1
   0  14   6 45894.6 2808.01   2
   0  14  -7 25.0702 146.117   1
   0  14   7 11.3695 123.354   2
   0  14  -7 295.642 227.507   3
   0  14   8-48.3622 114.901   2
   0  14  -8 253.800 264.218   3
   0  14  -8 123.682 144.412   1
   0  14  -9 92.2902 247.197   3
   0  14  -9 283.771 169.725   1
   0 -14  10 22944.1 1395.01   7
   0  14 -10 21431.9 1402.37  11
   0  14 -10 20568.1 1481.44   3
   0  14 -11 742.921 178.463  11
   0 -14  11 696.354 142.170   4
   0 -14 -11 838.034 159.333  11
   0  14 -11 183.547 293.702   3
   0 -14 -11 672.696 167.776   9
   0 -14  11 631.079 172.027   7
   0 -14 -12 11058.5 735.311  11
   0  14 -12 12753.8 884.435   3
   0 -14  12 11262.1 728.696   7
   0 -14  12 10802.6 723.401   4
   0 -14 -12 10500.7 729.455   9
   0 -14 -13 465.489 195.603   9
   0 -14  13 548.768 157.565   4
   0 -14 -13 437.349 225.173  11
   0  14 -13 590.453 367.648   3
   0 -14  13 444.446 191.612   7
   0  14 -14 755.687 338.913   3
   0 -14 -14 549.601 230.976  11
   0 -14 -14 835.811 237.114   9
   0 -14  14 1250.78 198.801   4
   0 -14 -14 1057.54 336.811   3
   0 -14  15 44.3090 188.645   4
   0 -14 -15-39.6983 232.926  11
   0 -14 -15 369.486 220.771   9
   0 -14 -16 12753.1 834.891  11
   0 -14  16 12575.7 815.012   4
   0 -14 -16 11881.0 828.936   9
   0  14  17 201.005 179.425   4
   0 -14 -17 298.263 212.700  11
   0 -14  17 279.408 163.963   4
   0  14  18 849.204 189.259   4
   0 -14 -18 835.662 209.570  11
   0 -14  18 398.707 142.333   4
   0  14  19 27.9190 142.606   4
   0 -14 -19 336.273 156.532  11
   0  14  20 1400.52 141.270   4
   0  15   0-19.6786 84.5938   3
   0  15   1 15343.2 978.559   3
   0  15  -1 15870.8 983.491   3
   0  15   1 15026.7 994.187   2
   0  15  -2 6811.24 468.831   3
   0  15   2 7138.25 474.986   2
   0  15   3 225192. 13985.4   2
   0  15  -3 225893. 13987.2   3
   0  15   4 23712.7 1562.38   1
   0  15  -4 25069.6 1548.02   3
   0  15   4 23923.5 1534.69   2
   0  15   5 37225.3 2463.88   1
   0  15  -5 42470.0 2455.78   3
   0  15   5 37352.1 2433.72   2
   0  15  -6 9143.13 624.465   1
   0  15   6 9047.97 610.907   2
   0  15  -6 9050.95 648.656   3
   0  15  -7 106789. 6650.71   3
   0  15   7 112335. 6624.54   2
   0  15  -7 98455.6 6637.15   1
   0  15  -8 20224.9 1390.68   3
   0  15   8 20805.3 1342.50   2
   0  15  -8 21804.8 1370.17   1
   0  15  -9 42183.1 2756.02   3
   0  15  -9 43610.4 2737.29   1
   0 -15  10 137.691 131.518   7
   0 -15 -10 24.4664 130.758  11
   0  15 -10 15.0402 293.837   3
   0 -15  11 3834.79 323.194   7
   0 -15  11 4555.15 317.939   4
   0 -15 -11 3848.87 319.347  11
   0 -15 -11 4255.90 320.602   9
   0  15 -11 5019.98 485.354   3
   0 -15  12 264.625 164.367   4
   0 -15 -12 208.873 179.335  11
   0  15 -12 263.963 346.914   3
   0 -15 -12 219.107 186.210   9
   0 -15  12 597.951 189.655   7
   0 -15 -13 9689.40 667.527   9
   0 -15  13 9885.57 651.225   4
   0 -15  13 9828.88 655.513   7
   0 -15 -13 9973.65 675.037  11
   0  15 -13 8875.08 800.280   3
   0 -15 -14 12985.6 843.826   9
   0 -15 -14 12792.6 854.598  11
   0 -15  14 13187.4 832.608   4
   0 -15 -14 13096.5 962.395   3
   0 -15 -15 1643.77 267.397   9
   0 -15 -15 2018.05 272.788  11
   0 -15  15 1986.81 235.483   4
   0 -15 -16 613.013 229.132  11
   0 -15 -16 504.544 222.534   9
   0 -15  16 576.561 190.965   4
   0 -15 -17 1755.37 252.980  11
   0 -15  17 1554.26 197.636   4
   0  15  17 1725.27 237.062   4
   0 -15 -18 1890.49 238.590  11
   0  15  18 2263.36 218.289   4
   0  15  19 5658.53 274.531   4
   0 -15 -19 4451.55 286.388  11
   0  15  20 199.617 91.4978   4
   0  16   0 452.294 91.6445   3
   0  16   1 55425.8 3515.39   3
   0  16  -1 56329.7 3520.15   3
   0  16   1 58634.2 3534.31   2
   0  16   2 358.405 125.876   2
   0  16  -2 313.853 120.765   3
   0  16   3 719.231 142.058   2
   0  16  -3 725.369 140.381   3
   0  16   4 3254.08 259.828   2
   0  16   4 3162.79 310.845   1
   0  16  -4 3273.94 279.174   3
   0  16   5 135436. 9003.56   1
   0  16   5 142075. 8977.89   2
   0  16  -5 156466. 8996.30   3
   0  16  -6 593.746 169.097   1
   0  16   6 802.851 141.747   2
   0  16  -6 718.136 216.298   3
   0  16  -7 30405.4 2191.55   3
   0  16  -7 35361.3 2186.62   1
   0  16   7 36084.5 2168.42   2
   0  16   8 209.527 129.793   2
   0  16  -8 182.093 150.525   1
   0  16  -8 319.382 242.887   3
   0  16  -9 23947.8 1632.60   1
   0  16  -9 27076.8 1669.00   3
   0 -16 -10 5781.09 389.208  11
   0 -16  10 5280.95 391.612   7
   0 -16 -10 5589.97 387.467   9
   0  16 -10 4477.94 505.854   3
   0 -16  11 10075.7 659.517   7
   0 -16 -11 9826.76 668.453  11
   0 -16  11 10091.6 660.378   4
   0  16 -11 9754.57 790.524   3
   0 -16 -11 10130.2 664.034   9
   0 -16  12 1228.88 187.898   4
   0 -16  12 1120.47 184.344   7
   0 -16 -12 1144.77 196.033   9
   0  16 -12 440.541 339.195   3
   0 -16 -12 1081.70 198.613  11
   0 -16 -13 1495.83 236.142  11
   0 -16 -13 1584.50 232.286   9
   0 -16  13 1751.35 205.479   4
   0  16 -13 1938.65 422.938   3
   0 -16 -14 401.527 235.228  11
   0  16 -14 85.4345 328.982   3
   0 -16 -14 640.484 223.108   9
   0 -16  14 547.049 179.003   4
   0 -16 -14 953.497 341.911   3
   0 -16 -15 7325.18 551.110  11
   0 -16  15 7701.01 525.415   4
   0 -16 -15 7341.37 538.471   9
   0 -16 -16 31.7871 227.247  11
   0 -16 -16 504.266 204.523   9
   0 -16  16 51.9283 178.751   4
   0 -16 -17 6474.63 465.360  11
   0  16  17 6059.13 451.467   4
   0 -16  17 6332.86 437.932   4
   0 -16 -18 560.817 184.040  11
   0  16  18 572.423 178.485   4
   0  16  19 55.3302 131.812   4
   0 -16  19 72.3035 92.9031   5
   0 -16 -19 79.7192 145.454  11
   0  16  20 228.226 84.7688   4
   0  17   0 48.4431 98.2140   3
   0  17  -1 19545.3 1281.64   3
   0  17   1 19355.4 1296.04   2
   0  17   1 21369.5 1278.68   3
   0  17   2 96689.7 5868.22   2
   0  17  -2 92299.7 5858.51   3
   0  17  -3 7046.59 480.507   3
   0  17   3 6842.26 480.694   2
   0  17   4 110302. 7213.03   1
   0  17   4 114737. 7187.72   2
   0  17  -4 120386. 7194.96   3
   0  17  -5 178.913 175.072   3
   0  17   5 212.496 124.762   2
   0  17   6 57000.9 3479.46   2
   0  17  -6 53544.3 3491.56   1
   0  17  -6 55726.9 3500.60   3
   0  17  -7 21787.8 1381.66   1
   0  17   7 20922.4 1358.43   2
   0  17  -7 21072.6 1397.20   3
   0  17  -8 81447.3 5514.03   1
   0  17  -8 97995.7 5541.63   3
   0  17  -9 3123.72 298.735   1
   0  17  -9 3095.59 376.255   3
   0 -17  10 454.142 128.224   7
   0 -17  10 526.193 142.343   4
   0 -17 -10 425.639 153.736  11
   0  17 -10 282.845 286.373   3
   0 -17 -10 372.472 152.908   9
   0 -17 -11 736.651 173.204   9
   0  17 -11 651.195 314.189   3
   0 -17  11 892.232 193.578   7
   0 -17  11 1048.17 149.002   4
   0 -17 -11 952.124 196.267  11
   0  17 -12 9373.41 770.519   3
   0 -17 -12 9138.02 627.095  11
   0 -17 -12 8210.92 616.052   9
   0 -17  12 9730.57 608.632   4
   0 -17  13 435.394 175.039   4
   0 -17 -13 397.107 207.484  11
   0 -17 -13 384.960 199.960   9
   0 -17 -14 10754.1 707.346   9
   0 -17 -14 10331.6 712.771  11
   0 -17  14 10840.0 692.790   4
   0 -17 -14 9984.78 813.331   3
   0  17 -14 7899.50 835.377   3
   0 -17 -15 181.879 220.051  11
   0 -17 -15 125.002 211.035   9
   0 -17  15 424.717 191.326   4
   0 -17 -16 37.5834 206.907   9
   0 -17 -16 197.640 220.833  11
   0 -17  16-11.6666 177.548   4
   0  17  17 109.104 178.008   4
   0 -17 -17 92.6711 211.482  11
   0  17  18 1733.71 211.236   4
   0 -17 -18 1827.25 223.978  11
   0  17  19 1290.08 152.358   4
   0 -17 -19 1214.32 156.678  11
   0  17  20 684.475 96.6480   4
   0  18   0 100710. 6256.71   3
   0  18   1 2088.75 217.279   2
   0  18  -1 1937.80 184.531   3
   0  18   1 1798.93 168.674   3
   0  18   2 191315. 12141.8   2
   0  18  -2 199101. 12134.5   3
   0  18   3 7750.82 542.148   2
   0  18  -3 7928.03 539.310   3
   0  18   4 22670.6 1586.63   1
   0  18  -4 25394.3 1565.66   3
   0  18   4 24679.8 1556.92   2
   0  18  -5 35566.1 2281.16   3
   0  18   5 36248.6 2269.14   2
   0  18  -6 107577. 6565.38   1
   0  18  -6 99575.1 6566.29   3
   0  18   6 107405. 6550.48   2
   0  18  -7 2404.26 259.001   1
   0  18   7 2610.79 237.006   2
   0  18  -7 2432.21 302.124   3
   0  18  -8 6515.70 538.278   3
   0  18  -8 6673.06 500.204   1
   0  18  -9 15984.2 1113.17   3
   0 -18  10 24711.9 1586.11   4
   0  18 -10 25839.6 1684.18   3
   0 -18 -10 25622.6 1595.39  11
   0 -18 -10 25285.7 1589.02   9
   0 -18  10 25155.3 1592.16   7
   0 -18 -11 10294.1 650.261  11
   0 -18  11 9315.13 631.292   4
   0 -18  11 9832.37 641.576   7
   0 -18 -11 9846.77 637.329   9
   0 -18 -12 2681.38 272.619   9
   0  18 -12 3735.42 437.552   3
   0 -18  12 2690.50 251.631   4
   0 -18 -12 3706.47 302.524  11
   0  18 -13 40.5896 328.965   3
   0 -18  13 180.475 173.369   4
   0 -18 -13 436.782 193.071   9
   0 -18 -13 123.520 225.005  11
   0 -18 -14 2013.23 276.787  11
   0 -18 -14 1651.39 251.982   9
   0 -18  14 1836.64 218.486   4
   0 -18 -14 1637.94 351.165   3
   0  18 -14 1398.01 373.808   3
   0 -18 -15 723.097 217.844   9
   0 -18  15 512.096 186.167   4
   0 -18  16 8320.96 540.296   4
   0 -18 -16 7423.54 551.965   9
   0 -18 -16 7685.10 563.458  11
   0 -18 -17 880.017 209.674  11
   0  18  17 770.685 203.528   4
   0 -18  18 1223.71 158.857   5
   0  18  18 1547.76 182.017   4
   0 -18 -19-94.4188 126.768  11
   0  18  19-230.741 126.562   4
   0  18  20 470.150 86.2197   4
   0  19   0 91.9716 103.441   3
   0  19   1 2187.35 237.935   2
   0  19   1 2165.96 184.233   3
   0  19  -1 2110.62 191.230   3
   0  19  -2 102085. 6162.47   3
   0  19   2 95274.3 6170.18   2
   0  19   3 86796.9 5345.87   2
   0  19  -3 84652.1 5342.18   3
   0  19   4 59000.2 3834.01   2
   0  19  -4 63906.4 3840.91   3
   0  19  -5 14413.9 1008.33   3
   0  19   5 15789.4 994.147   2
   0  19   6 4103.78 325.917   2
   0  19  -6 3739.96 331.399   1
   0  19  -6 4269.45 361.549   3
   0  19   7 80173.5 4850.69   2
   0  19  -7 80143.1 4870.88   1
   0  19  -7 71129.3 4873.04   3
   0  19  -8 11454.6 821.587   1
   0  19  -8 12734.9 858.177   3
   0 -19   9 18919.5 1166.05   7
   0  19  -9 16169.5 1244.72   3
   0 -19  10 616.468 140.506   4
   0 -19  10 518.336 135.204   7
   0 -19 -10 569.418 156.720   9
   0 -19 -10 549.965 177.621  11
   0  19 -10 1000.86 296.129   3
   0  19 -11 588.001 339.206   3
   0 -19 -11 142.142 172.159   9
   0 -19  11 279.560 156.715   4
   0 -19 -11 123.887 178.137  11
   0 -19  12 8698.67 554.966   4
   0  19 -12 7331.40 692.089   3
   0 -19 -12 7917.79 564.032   9
   0 -19 -12 7935.75 565.969  11
   0 -19  13 9609.02 614.039   4
   0 -19 -13 8584.77 627.549  11
   0 -19 -13 9406.84 624.440   9
   0 -19  14-94.0360 176.691   4
   0 -19 -14 104.257 214.580  11
   0 -19 -14-78.2486 205.254   9
   0 -19 -15 5067.42 394.367   9
   0 -19 -15 4603.85 400.980  11
   0 -19  15 4874.50 371.146   4
   0 -19 -16 304.616 222.489  11
   0 -19 -16 678.547 202.935   9
   0  19  17 2080.26 229.291   4
   0 -19 -17 1635.18 233.293  11
   0  19  18 202.380 146.059   4
   0 -19 -18 222.034 158.787  11
   0 -19  18 19.4317 110.721   5
   0  19  19 2444.82 203.251   4
   0 -19 -19 2358.76 206.718  11
   0  19  20 8.91208 66.9184   4
   0  20   0 27764.1 1748.94   3
   0  20  -1 96317.3 5987.40   3
   0  20   1 101319. 6009.41   2
   0  20   1 93767.4 5981.45   3
   0  20  -2 21719.2 1372.37   3
   0  20   2 21203.1 1382.84   2
   0  20   3 19102.3 1186.62   2
   0  20  -3 17525.7 1177.39   3
   0  20  -4 1229.85 196.194   3
   0  20   4 1034.55 175.706   2
   0  20   5 94083.7 5729.08   2
   0  20  -5 89205.5 5735.79   3
   0  20  -6 1690.18 263.757   3
   0  20   6 2318.13 225.238   2
   0  20  -7 20387.0 1352.97   1
   0  20   7 21194.2 1332.59   2
   0  20  -7 20115.6 1367.84   3
   0  20  -8 2657.35 320.029   3
   0  20  -8 2150.14 252.071   1
   0  20  -9 9370.23 862.721   3
   0 -20  -9 12986.0 789.624  11
   0 -20  10 10862.8 695.720   4
   0 -20 -10 10405.3 696.564   9
   0 -20 -10 10674.7 704.229  11
   0  20 -10 10574.3 809.212   3
   0 -20 -11 6299.74 442.369   9
   0 -20  11 6403.12 436.543   4
   0  20 -11 5833.10 582.439   3
   0 -20 -11 6038.06 450.472  11
   0 -20 -12 6810.70 478.295   9
   0  20 -12 5357.37 610.408   3
   0 -20 -12 6999.49 491.332  11
   0 -20  12 6635.33 470.974   4
   0 -20 -13-18.9967 197.259   9
   0 -20 -13 376.140 232.383  11
   0 -20  13-8.49963 170.147   4
   0  20 -13-143.759 325.283   3
   0 -20  14 665.375 187.438   4
   0 -20 -14 608.700 217.608   9
   0 -20 -14 299.215 240.326  11
   0 -20 -15 5424.54 425.767   9
   0 -20  15 5792.26 407.553   4
   0 -20 -15 5512.95 441.499  11
   0 -20 -16 3934.99 336.398  11
   0 -20 -16 3618.48 323.598   9
   0  20  17 1871.56 203.288   4
   0 -20 -17 1966.14 231.945  11
   0 -20  17 1473.85 180.714   5
   0  20  18 132.411 137.094   4
   0 -20  18 108.720 101.480   5
   0 -20 -19 293.830 117.569  11
   0  20  19 123.439 116.160   4
   0  20 -19-38.9587 84.4690   8
   0  20  20 242.025 66.2114   4
   0  21   0 107.050 108.026   3
   0  21  -1 2509.76 233.204   3
   0  21   1 2938.39 223.328   3
   0  21   1 3210.43 287.745   2
   0  21   2 77020.2 4864.01   2
   0  21  -2 78312.1 4850.69   3
   0  21   3 751.335 183.381   2
   0  21  -3 862.895 171.888   3
   0  21   4 79486.1 4977.67   2
   0  21  -4 79821.3 4978.73   3
   0  21   5 16313.0 1089.71   2
   0  21  -5 17203.6 1103.87   3
   0  21   6 27625.8 1821.66   2
   0  21  -6 30078.3 1847.03   3
   0  21   7 725.527 151.430   2
   0  21  -7 1124.34 239.698   3
   0  21  -7 821.293 178.722   1
   0  21  -8 30608.4 1994.04   3
   0 -21  -9 149.417 147.526  11
   0  21  -9-103.288 274.860   3
   0 -21  -9 201.131 131.969   9
   0 -21 -10 33607.0 2016.09  11
   0 -21  10 30940.5 2004.45   4
   0 -21 -10 31753.1 2009.01   9
   0  21 -10 32305.8 2101.75   3
   0 -21 -11 1141.76 213.693  11
   0 -21  11 1003.77 158.195   4
   0  21 -11 923.230 338.721   3
   0 -21 -11 1047.37 185.487   9
   0 -21 -12 4334.03 341.751   9
   0 -21  12 4332.13 333.382   4
   0 -21 -12 4060.67 356.723  11
   0  21 -12 4472.96 513.193   3
   0  21 -13 447.168 322.391   3
   0 -21 -13 108.546 193.687   9
   0 -21  13 278.191 154.054   4
   0 -21 -13 418.910 211.580  11
   0 -21  14 17878.4 1154.10   4
   0 -21 -14 17857.1 1168.53  11
   0 -21 -14 18237.6 1161.72   9
   0 -21 -15 488.800 224.679  11
   0 -21 -15 217.063 198.432   9
   0 -21 -16 295.194 213.895  11
   0 -21 -16 331.232 191.958   9
   0 -21 -17 634.338 197.602  11
   0 -21  17 587.284 137.856   5
   0 -21 -18 3453.12 264.245  11
   0  21  18 2944.91 252.790   4
   0  21  19 68.1012 104.542   4
   0 -21 -19 106.589 104.561  11
   0  22   0 5513.90 387.212   3
   0  22   1 4323.61 315.330   3
   0  22  -1 4316.32 321.062   3
   0  22   1 4363.47 371.337   2
   0  22  -2 15316.7 968.098   3
   0  22   2 14217.8 987.327   2
   0  22   3 5105.15 407.194   2
   0  22  -3 5427.66 398.768   3
   0  22  -4 809.093 177.778   3
   0  22   4 427.577 174.280   2
   0  22  -5 29819.7 1926.54   3
   0  22   5 30292.4 1917.76   2
   0  22  -6 54334.0 3381.13   3
   0  22   6 52877.8 3361.64   2
   0  22  -7 5430.18 471.645   3
   0  22  -7 5797.48 445.095   1
   0  22  -8 225.570 247.161   3
   0  22  -9 8673.80 610.365   3
   0 -22  -9 7636.21 506.278  11
   0 -22   9 7247.23 487.279   4
   0 -22  -9 6905.66 493.827   9
   0  22 -10 11970.5 887.431   3
   0 -22  10 12845.0 774.793   4
   0 -22 -10 11369.4 774.189   9
   0 -22 -10 11332.2 782.909  11
   0 -22 -11 8883.73 614.783  11
   0  22 -11 9129.02 735.835   3
   0 -22 -11 8926.43 610.340   9
   0 -22  11 9282.41 607.384   4
   0 -22 -12 551.366 215.958  11
   0 -22  12 449.269 153.697   4
   0  22 -12 19.4148 342.649   3
   0 -22 -12 185.311 194.599   9
   0  22 -13 8257.08 706.733   3
   0 -22 -13 7725.21 552.456   9
   0 -22 -13 7996.58 571.982  11
   0 -22 -14 1073.07 221.705   9
   0 -22 -14 967.213 240.976  11
   0 -22 -15 2979.33 291.324   9
   0 -22 -15 2955.68 304.716  11
   0 -22  16 1947.79 214.209   5
   0 -22 -16 2454.76 266.441  11
   0 -22 -16 2255.56 238.497   9
   0 -22  17 2531.82 221.103   5
   0 -22 -17 3135.43 266.988  11
   0 -22 -18-83.5948 140.359  11
   0 -22 -19 105.988 95.9301  11
   0  23   0-95.1240 117.678   3
   0  23   1 6191.29 483.021   2
   0  23   1 6258.91 430.624   3
   0  23  -1 6311.71 441.830   3
   0  23  -2 41813.5 2742.42   3
   0  23   2 46490.2 2766.25   2
   0  23   3 74998.0 4911.04   2
   0  23  -3 81609.6 4905.68   3
   0  23   4 485.821 172.261   2
   0  23  -4 605.731 171.907   3
   0  23  -5 21742.8 1381.94   3
   0  23   5 20682.0 1371.57   2
   0  23   6 33.1052 152.299   2
   0  23  -6 167.776 198.053   3
   0  23  -7 32563.6 2103.17   3
   0  23  -8 3017.76 382.014   3
   0 -23  -8 3989.97 288.993  11
   0 -23  -9 25294.3 1579.93   9
   0 -23  -9 25543.0 1585.95  11
   0  23  -9 22554.4 1657.33   3
   0 -23 -10 2530.43 244.424   9
   0  23 -10 3171.17 383.625   3
   0 -23 -10 2827.86 267.248  11
   0 -23 -11 1212.45 194.542   9
   0 -23 -11 1799.49 237.343  11
   0  23 -11 1272.33 347.706   3
   0 -23 -12 311.126 187.350   9
   0 -23 -12 355.201 204.798  11
   0  23 -12 330.048 314.613   3
   0 -23 -13 12178.3 775.051   9
   0 -23 -13 11772.3 780.398  11
   0 -23 -14 1517.99 253.014  11
   0 -23 -14 1440.38 232.265   9
   0 -23 -15 9388.30 627.902  11
   0 -23 -15 8690.71 616.362   9
   0 -23 -16 263.918 178.761   9
   0 -23  16 336.174 144.591   5
   0 -23 -16 269.016 200.599  11
   0 -23 -17 1291.54 205.120  11
   0 -23  17 1308.97 147.653   5
   0 -23 -18-26.2468 136.176  11
   0 -23 -19 953.759 112.072  11
   0  24   0 28072.4 1717.16   3
   0  24   0 25316.7 1751.56   2
   0  24  -1 20789.5 1397.33   3
   0  24   1 22590.1 1393.75   3
   0  24   1 22920.4 1437.88   2
   0  24  -2 14595.6 980.763   3
   0  24   2 15722.9 1008.36   2
   0  24  -3 17889.0 1195.35   3
   0  24   3 19076.3 1209.97   2
   0  24  -4 44821.8 2801.52   3
   0  24   4 43770.0 2801.61   2
   0  24   5 4333.61 349.459   2
   0  24  -5 4053.88 364.427   3
   0  24  -6 94961.4 6063.47   3
   0  24   6 98386.6 6050.40   2
   0  24  -7 218.614 218.972   3
   0  24  -8 1058.57 263.703   3
   0 -24  -8 863.426 173.119  11
   0 -24  -8 734.589 143.922   9
   0 -24  -9 5488.17 401.799  11
   0 -24  -9 5338.82 386.187   9
   0  24  -9 5450.05 500.450   3
   0  24 -10 10490.2 878.165   3
   0 -24 -10 12644.6 785.371   9
   0 -24 -10 11760.1 789.332  11
   0 -24 -11 130.793 199.423  11
   0  24 -11-109.774 320.661   3
   0 -24 -11 111.804 165.260   9
   0 -24 -12 16515.8 998.031  11
   0 -24 -12 14478.4 981.553   9
   0  24 -12 13909.1 1093.26   3
   0 -24 -13-178.327 196.720   9
   0  24 -13-98.8904 331.457   3
   0 -24 -13-249.378 216.025  11
   0 -24 -14 246.822 193.955   9
   0 -24 -14 171.495 214.655  11
   0 -24  15 449.342 165.128   5
   0 -24 -15 609.150 224.942  11
   0 -24 -15 461.211 192.386   9
   0 -24 -16 7080.98 462.952   9
   0 -24 -16 6957.24 473.547  11
   0 -24  16 5965.12 443.999   5
   0 -24 -17 461.338 177.161  11
   0 -24 -18 700.794 141.741  11
   0  25   0-183.462 221.293   2
   0  25   0 122.907 109.127   3
   0  25  -1 12532.3 836.018   3
   0  25   1 13253.6 883.055   2
   0  25  -2 34104.6 2222.14   3
   0  25   2 36927.1 2251.44   2
   0  25   3 48540.8 3093.72   2
   0  25  -3 49241.2 3079.89   3
   0  25   4 9766.23 677.704   2
   0  25  -4 9615.98 674.292   3
   0  25  -5 913.294 208.694   3
   0  25   5 1449.77 200.940   2
   0  25   6 5227.68 414.972   2
   0  25  -6 5395.35 442.501   3
   0  25  -7 9463.90 731.316   3
   0 -25  -7 10371.3 668.465  11
   0 -25  -8 11484.5 761.445  11
   0  25  -8 12061.0 840.941   3
   0 -25  -8 11441.8 750.710   9
   0 -25   8 11692.4 752.563   5
   0  25  -9 3423.60 404.133   3
   0 -25  -9 4030.42 292.834  11
   0 -25  -9 3256.11 279.957   9
   0 -25   9 3332.42 276.584   5
   0  25 -10 2954.74 398.382   3
   0 -25 -10 3307.89 278.782   9
   0 -25 -10 3440.68 303.981  11
   0 -25 -11 644.449 204.505  11
   0  25 -11 709.042 316.561   3
   0 -25 -11 775.584 179.876   9
   0  25 -12 782.132 304.373   3
   0 -25 -12 366.669 218.764  11
   0 -25 -12 401.864 186.624   9
   0 -25 -13 884.801 227.727  11
   0 -25 -13 234.213 198.655   9
   0 -25  13 404.404 175.917   5
   0 -25 -14 6522.19 499.114  11
   0 -25  14 6741.75 478.077   5
   0 -25 -14 7127.70 486.129   9
   0 -25  15 1212.80 186.556   5
   0 -25 -15 1509.32 242.798  11
   0 -25 -15 1838.96 215.795   9
   0 -25 -16 310.259 157.663   9
   0 -25 -16 100.205 185.078  11
   0 -25  16-69.1433 127.091   5
   0 -25 -17-123.229 162.739  11
   0 -25 -18 922.615 136.317  11
   0  26   0 505.373 236.709   2
   0  26  -1 85783.6 5539.61   3
   0  26   1 95288.4 5578.14   2
   0  26  -2 683.492 160.916   3
   0  26   2 792.038 211.176   2
   0  26  -3 2517.91 250.595   3
   0  26   3 2404.76 278.177   2
   0  26  -4 8.83633 164.174   3
   0  26   4-97.5773 177.863   2
   0  26   5 48197.8 3120.36   2
   0  26  -5 50668.4 3126.64   3
   0  26   6 472.826 177.239   2
   0  26  -6 841.369 223.895   3
   0 -26  -7 5874.24 410.726  11
   0  26  -7 5513.11 481.242   3
   0 -26   8 1002.08 153.775   5
   0 -26  -8 1166.86 163.145   9
   0  26  -8 1013.56 275.129   3
   0 -26  -8 1176.27 179.518  11
   0 -26  -9 1293.59 188.272   9
   0 -26   9 1820.91 191.802   5
   0 -26  -9 1516.62 206.583  11
   0  26  -9 1427.52 303.395   3
   0  26 -10-473.005 299.317   3
   0 -26 -10-73.3750 193.900  11
   0 -26 -10 144.159 165.189   9
   0 -26  10 96.4220 151.279   5
   0 -26  11 11283.5 708.201   5
   0 -26 -11 10344.1 705.752   9
   0  26 -11 8840.22 818.082   3
   0 -26 -11 10864.8 719.329  11
   0 -26 -12 272.137 200.170  11
   0  26 -12-132.314 299.393   3
   0 -26  12 4.36023 155.575   5
   0 -26 -12 35.4172 181.364   9
   0 -26 -13 5103.81 416.471  11
   0 -26  13 5144.49 382.866   5
   0 -26 -13 5244.71 395.026   9
   0 -26 -14 20.0559 204.627  11
   0 -26 -14 21.3099 186.725   9
   0 -26  14 27.4019 162.865   5
   0 -26 -15 4864.16 359.398   9
   0 -26 -15 4630.69 371.054  11
   0 -26  15 4351.01 336.155   5
   0 -26 -16 166.463 152.077   9
   0 -26 -16 104.128 178.735  11
   0 -26 -17 1946.91 204.441  11
   0 -26 -18 23.2027 107.474  11
   0  26  19 48.9149 65.7437   4
   0  27   0 244.682 247.640   2
   0  27   1 24741.9 1618.08   2
   0  27   2 17014.6 1138.23   2
   0  27  -3 31303.0 2006.06   3
   0  27   3 31768.3 2026.94   2
   0  27  -4 42098.0 2666.35   3
   0  27   4 42018.4 2675.10   2
   0  27  -5 224.632 189.403   3
   0  27   5 30.6591 170.617   2
   0  27  -6 9557.03 697.343   3
   0 -27  -6 9655.25 637.543  11
   0  27  -7 1463.47 267.724   3
   0 -27  -7 1320.70 186.271  11
   0 -27  -7 1348.63 163.141   9
   0  27  -8 26481.7 1701.79   3
   0 -27  -8 25332.1 1618.17   9
   0 -27  -8 25865.7 1625.49  11
   0 -27  -9 15695.5 934.870  11
   0  27  -9 14358.4 1019.05   3
   0 -27  -9 13270.0 921.686   9
   0 -27   9 14248.0 920.940   5
   0 -27 -10 222.959 189.210  11
   0  27 -10 16.9742 303.555   3
   0 -27  10 242.309 150.974   5
   0 -27 -10 202.876 162.089   9
   0 -27  11 68.4717 154.161   5
   0  27 -11-595.644 325.973   3
   0 -27 -11-10.2753 214.344  11
   0 -27 -11-81.6547 175.072   9
   0 -27  12 785.640 176.347   5
   0 -27 -12 853.525 192.977   9
   0  27 -12 262.178 312.563   3
   0 -27 -12 876.524 214.626  11
   0 -27  13 6723.82 464.939   5
   0 -27 -13 6512.91 488.613  11
   0 -27 -13 6442.98 473.047   9
   0 -27  14 1855.64 215.657   5
   0 -27 -14 2189.86 242.059   9
   0 -27 -15 1328.15 192.016   9
   0 -27 -15 597.144 213.779  11
   0 -27 -16 124.808 142.155   9
   0 -27 -16 95.6183 177.220  11
   0 -27 -17 206.643 143.621  11
   0  27  17 615.674 139.601   4
   0 -27 -18 1315.00 143.428  11
   0  27  18 1718.22 149.973   4
   0  28   0 46523.2 2970.30   2
   0  28  -1 935.336 264.072   2
   0  28   1 395.818 234.537   2
   0  28   2 19542.2 1298.89   2
   0  28   3 25737.8 1676.06   2
   0  28   4 42582.3 2684.40   2
   0  28  -4 41761.4 2672.24   3
   0  28   5 406.252 194.459   2
   0  28  -5 404.952 197.652   3
   0 -28  -6 37752.6 2335.83  11
   0  28  -6 35900.7 2386.57   3
   0  28  -7 220.922 223.780   3
   0 -28  -7-72.4960 162.400  11
   0 -28  -7 84.8866 126.555   9
   0 -28  -8 2173.29 216.719  11
   0  28  -8 1775.90 319.191   3
   0 -28  -8 1952.58 203.969   9
   0 -28  -9 620.031 163.828   9
   0 -28   9 567.351 161.246   5
   0 -28  -9 852.292 200.408  11
   0  28  -9 708.860 290.646   3
   0 -28 -10 3942.82 343.690  11
   0 -28  10 4896.63 327.021   5
   0 -28 -10 4157.47 330.716   9
   0 -28 -11 3523.06 314.203  11
   0 -28  11 3170.56 276.565   5
   0 -28 -11 2877.47 273.894   9
   0 -28 -12 14259.9 935.449   9
   0 -28 -12 14523.0 945.201  11
   0 -28  12 14388.2 931.046   5
   0 -28 -13 676.385 190.019   9
   0 -28 -13 709.343 224.281  11
   0 -28  13 641.281 167.650   5
   0 -28 -14 1029.17 195.687   9
   0 -28 -14 1347.50 223.939  11
   0 -28 -15 820.969 173.522   9
   0 -28 -15 995.946 212.185  11
   0 -28 -16 5362.93 393.244  11
   0 -28 -17 330.797 136.179  11
   0  28  17 201.693 119.430   4
   0  28  18 221.390 93.4563   4
   0 -28 -18 99.9986 86.7582  11
   0  29   0 134.104 232.817   2
   0  29  -1 3104.67 354.816   2
   0  29   1 3051.69 348.626   2
   0  29   2 19633.4 1312.23   2
   0  29   3 106402. 6662.24   2
   0  29   4 2966.35 315.942   2
   0 -29  -5 19318.6 1200.54  11
   0  29   5 17681.1 1246.08   2
   0 -29  -6 1030.66 150.687   9
   0 -29  -6 1215.21 180.299  11
   0 -29  -7 27040.9 1709.02  11
   0 -29  -7 27014.2 1700.64   9
   0 -29  -8 13627.8 877.054   9
   0 -29  -8 13527.7 885.819  11
   0 -29  -9 7918.89 544.154  11
   0 -29  -9 7482.78 523.569   9
   0 -29 -10 286.740 164.897   9
   0 -29  10 172.255 152.081   5
   0 -29 -10 379.140 188.633  11
   0 -29  11 28.8467 158.949   5
   0 -29 -11-72.0836 173.602   9
   0 -29 -11 164.942 215.481  11
   0 -29 -12 4419.26 358.887  11
   0 -29  12 4165.29 328.390   5
   0 -29 -12 4146.51 332.975   9
   0 -29 -13 5735.10 410.761   9
   0 -29 -13 5341.03 429.460  11
   0 -29 -14 4111.51 323.787   9
   0 -29 -14 3998.83 343.395  11
   0 -29 -15 3020.21 293.024  11
   0 -29 -15 3483.63 273.766   9
   0 -29 -16-3.43966 153.882  11
   0 -29 -17 365.384 126.822  11
   0  29  17 476.885 125.172   4
   0  29  18 398.366 87.8986   4
   0  30   0 27922.7 1832.09   2
   0  30   1 11874.4 855.491   2
   0  30  -1 12066.4 874.026   2
   0  30   2 14384.0 994.822   2
   0  30   3 346.050 214.140   2
   0  30   4 4026.75 369.514   2
   0 -30  -4 3751.33 296.368  11
   0  30   5 24526.1 1605.33   2
   0 -30  -5 24559.4 1552.58  11
   0 -30  -6 19837.5 1274.76   9
   0 -30  -6 20516.5 1284.27  11
   0 -30  -7 4196.98 319.514   9
   0 -30  -7 4374.14 340.670  11
   0 -30  -8 2837.84 246.729   9
   0 -30  -8 2836.84 264.891  11
   0 -30  -9 1266.35 184.177   9
   0 -30  -9 1384.73 227.541  11
   0 -30 -10 2991.43 287.951  11
   0 -30 -10 2864.21 262.718   9
   0 -30 -11 9992.38 682.941  11
   0 -30 -11 9883.63 661.968   9
   0 -30 -12 5560.55 426.214   9
   0 -30 -12 6263.45 447.408  11
   0 -30 -13 534.983 216.924  11
   0 -30 -13 194.538 177.471   9
   0 -30 -14-94.2033 185.772  11
   0 -30 -14-177.951 157.963   9
   0 -30 -15 4823.40 333.944   9
   0 -30 -15 4269.44 352.065  11
   0 -30 -16 2401.14 223.213  11
   0 -30 -17 1193.22 139.586  11
   0  30  17 1097.39 142.065   4
   0  30  18 303.897 74.8143   4
   0  31   0-72.9056 249.158   2
   0  31   1 2044.38 322.370   2
   0  31  -1 2344.53 363.232   2
   0  31   2 52033.2 3303.15   2
   0  31  -2 51644.1 3322.18   2
   0 -31  -3 208.416 151.250  11
   0  31   3 103.589 211.177   2
   0  31   4 52491.5 3373.73   2
   0 -31  -4 53409.2 3319.69  11
   0 -31  -5 1317.89 178.293  11
   0 -31  -6 18704.7 1203.15   9
   0 -31  -6 19288.2 1211.64  11
   0 -31  -7 82.3023 138.294   9
   0 -31  -7 170.931 178.369  11
   0 -31  -8 20685.1 1306.34  11
   0 -31  -8 20186.7 1295.42   9
   0 -31  -9 3574.29 295.306   9
   0 -31  -9 3700.50 322.511  11
   0 -31 -10 1240.66 221.808  11
   0 -31 -10 898.422 188.361   9
   0 -31 -11 1376.88 248.528  11
   0 -31 -11 1464.94 205.842   9
   0 -31 -12 6538.61 478.232  11
   0 -31 -12 6352.78 455.551   9
   0 -31 -13 2040.21 227.560   9
   0 -31 -13 2700.72 269.425  11
   0 -31 -14 4763.47 358.116  11
   0 -31 -14 4300.57 337.910   9
   0 -31 -15 155.870 135.712   9
   0 -31 -15-257.978 170.319  11
   0 -31 -16 15.0472 138.545  11
   0  31  17 132.555 95.6790   4
   0 -31 -17 65.8844 98.6634  11
   0  32   0 11098.8 833.213   2
   0  32   1 41510.5 2649.40   2
   0  32  -1 40134.4 2656.42   2
   0 -32  -1 41188.5 2572.18  11
   0 -32  -2 790.399 172.975  11
   0  32   2 930.232 252.434   2
   0  32  -2 945.085 320.946   2
   0  32   3 5849.77 501.829   2
   0 -32  -3 6254.14 420.698  11
   0 -32   3 5750.45 411.502   9
   0  32   4 987.952 239.792   2
   0 -32  -4 1003.75 172.960  11
   0 -32  -5 4666.36 357.990  11
   0 -32  -6 1248.02 199.305  11
   0 -32  -6 1307.58 171.324   9
   0 -32  -7 6299.74 433.419  11
   0 -32  -7 5616.99 413.477   9
   0 -32  -8 3735.87 308.905  11
   0 -32  -8 3158.95 276.455   9
   0 -32  -9 391.490 166.602   9
   0 -32  -9 344.474 191.659  11
   0 -32 -10 6318.73 455.905  11
   0 -32 -10 5784.24 430.440   9
   0 -32 -11 3876.05 336.539  11
   0 -32 -11 3667.74 303.500   9
   0 -32 -12 5832.09 437.836   9
   0 -32 -12 6483.39 457.402  11
   0 -32 -13 3269.41 277.163   9
   0 -32 -13 3392.54 306.524  11
   0 -32 -14 1252.21 188.818   9
   0 -32 -14 1890.51 221.329  11
   0 -32 -15 2141.47 201.973  11
   0 -32 -15 1164.57 167.013   9
   0 -32 -16 2616.79 219.981  11
   0 -32 -17 745.566 108.109  11
   0  32  17 1031.42 110.417   4
   0  33   0-79.4438 275.711   2
   0 -33  -1 22308.0 1412.41  11
   0  33   1 22706.6 1493.72   2
   0  33  -1 21427.4 1508.03   2
   0  33   2 550.054 271.380   2
   0  33  -2 729.754 323.449   2
   0 -33   2 1304.73 154.654   9
   0 -33  -2 1134.42 179.070  11
   0 -33  -3 65391.1 4084.96  11
   0  33   3 65096.8 4150.60   2
   0 -33   3 64833.1 4080.26   9
   0  33  -3 70610.1 4195.60   2
   0  33   4-26.5983 222.493   2
   0 -33   4 74.7745 136.274   9
   0 -33  -4 171.761 165.597  11
   0 -33  -5 575.711 162.679  11
   0 -33  -6 51.4140 182.838  11
   0 -33  -6-59.5901 142.768   9
   0 -33  -7 47832.9 3059.52  11
   0 -33  -7 49626.8 3051.07   9
   0 -33  -8 1550.34 231.205  11
   0 -33  -8 1526.80 195.009   9
   0 -33  -9 8508.54 579.936  11
   0 -33  -9 8127.37 562.425   9
   0 -33 -10 213.901 215.463  11
   0 -33 -10 92.4092 165.526   9
   0 -33 -11-90.1671 207.905  11
   0 -33 -11 19.7194 169.369   9
   0 -33 -12 2131.70 225.357   9
   0 -33 -12 2355.82 270.581  11
   0 -33 -13 4848.34 372.472  11
   0 -33 -13 4668.03 351.197   9
   0 -33 -14 469.807 171.577  11
   0 -33 -14-48.7381 141.456   9
   0 -33 -15 1578.34 192.524  11
   0 -33 -16 78.3156 118.303  11
   0 -33  17 836.042 99.6170   9
   0  33  17 1350.68 115.272   4
   0  34   0 16064.3 1135.39   2
   0  34  -1 2055.65 378.755   2
   0  34   1 2589.62 352.514   2
   0 -34  -1 2496.69 238.632  11
   0 -34  -2 12993.6 844.527  11
   0  34   2 13852.1 936.283   2
   0  34  -2 13401.4 969.678   2
   0 -34   2 12621.7 835.733   9
   0  34  -3 2928.55 398.676   2
   0 -34  -3 2779.16 261.012  11
   0  34   3 2575.16 352.894   2
   0 -34   3 2795.59 242.599   9
   0 -34  -4 800.466 174.073  11
   0 -34   4 863.095 158.593   9
   0  34   4 729.962 241.859   2
   0 -34  -5 1072.56 201.095  11
   0 -34  -6 13235.8 868.516  11
   0 -34  -7 774.973 205.254  11
   0 -34  -7 424.524 154.094   9
   0 -34  -8 210.815 192.576  11
   0 -34  -8 7.88670 156.435   9
   0 -34  -9 2370.98 236.499   9
   0 -34  -9 2629.34 281.239  11
   0 -34 -10 6750.71 465.608  11
   0 -34 -10 5912.62 440.103   9
   0 -34 -11 6649.45 464.032   9
   0 -34 -11 6593.92 486.301  11
   0 -34 -12 4352.05 329.330  11
   0 -34 -12 3403.99 300.720   9
   0 -34 -13 123.063 138.631   9
   0 -34 -13 132.298 188.349  11
   0 -34 -14 29.8977 173.682  11
   0 -34 -15 3194.33 257.640  11
   0 -34 -16 2196.67 184.332  11
   0  34  17 380.874 78.6728   4
   0  35   0-275.237 302.310   2
   0  35  -1 750.763 300.268   2
   0  35   1 813.737 278.304   2
   0 -35  -1 605.675 169.194  11
   0  35   2 71832.2 4385.13   2
   0 -35   2 68424.0 4297.74   9
   0 -35  -2 68263.2 4303.49  11
   0  35  -2 72173.2 4414.61   2
   0  35  -3 99.8126 352.898   2
   0  35   3 44.9900 245.733   2
   0 -35   3 94.7613 139.797   9
   0 -35  -3 133.965 179.183  11
   0 -35  -4 10539.4 668.353  11
   0 -35   4 9916.51 657.513   9
   0 -35  -5-86.0825 173.382  11
   0 -35   5 25.6642 154.985   9
   0 -35  -6 24560.6 1564.78  11
   0 -35  -7 174.101 189.249  11
   0 -35  -8 4076.59 338.299  11
   0 -35  -8 3570.73 294.395   9
   0 -35  -9 1563.10 193.168   9
   0 -35  -9 1613.82 239.800  11
   0 -35 -10 6314.09 448.647  11
   0 -35 -10 5675.69 423.728   9
   0 -35 -11-88.1787 156.868   9
   0 -35 -11 115.740 208.160  11
   0 -35 -12 3981.45 325.950   9
   0 -35 -12 5040.53 362.271  11
   0 -35 -13 257.105 176.869  11
   0 -35 -14 5659.10 406.041  11
   0 -35 -15-42.4527 128.977  11
   0  35  16 180.524 95.7836   4
   0 -35  16 91.5083 83.6805   9
   0 -35 -16 43.4981 93.2221  11
   0  36   0 15909.6 1210.79   2
   0 -36   0 17516.5 1107.68  11
   0  36  -1 3397.44 439.660   2
   0 -36  -1 3607.67 293.347  11
   0  36   1 3036.98 403.818   2
   0  36  -2 1965.34 347.959   2
   0 -36  -2 1616.75 203.046  11
   0 -36   2 1462.52 184.206   9
   0  36  -3 439.409 322.632   2
   0 -36   3 678.651 156.821   9
   0 -36  -3 399.267 184.588  11
   0  36   3 701.579 263.305   2
   0  36  -4 2803.13 465.950   2
   0 -36  -4 3082.55 289.086  11
   0 -36   4 3113.27 263.093   9
   0  36  -5 10825.0 901.889   2
   0 -36  -5 11226.6 755.120  11
   0 -36   5 11508.0 746.504   9
   0 -36  -6 426.493 185.269  11
   0 -36   6 286.041 170.247   9
   0 -36  -7 15492.1 1013.27  11
   0 -36  -8 5543.71 423.064  11
   0 -36  -9-45.5259 213.632  11
   0 -36 -10 3246.09 299.589  11
   0 -36 -10 2768.94 254.707   9
   0 -36 -11 6271.64 463.097  11
   0 -36 -12 1226.40 208.486  11
   0 -36 -13 930.618 189.290  11
   0 -36 -14 2135.80 212.772  11
   0 -36  15 3000.78 224.241   9
   0 -36 -15 2806.85 228.469  11
   0 -36  16 241.819 73.5387   9
   0 -36 -16 346.846 84.4891  11
   0 -37   0 69.5495 194.522  11
   0  37   0 72.6132 278.700   2
   0 -37  -1 27091.9 1741.55  11
   0  37  -1 29276.1 1854.37   2
   0  37   1 27236.4 1834.83   2
   0  37  -2 2278.78 417.063   2
   0  37   2 1786.86 343.397   2
   0 -37  -2 2633.52 247.539  11
   0 -37  -3 31060.7 1996.02  11
   0  37  -3 33249.2 2133.04   2
   0 -37   3 32440.8 1990.36   9
   0  37   3 29571.8 2065.87   2
   0 -37   4 3066.21 261.852   9
   0 -37  -4 3210.60 290.407  11
   0 -37  -5 14.9342 198.017  11
   0 -37   5 196.260 171.729   9
   0  37  -5 249.271 373.393   2
   0 -37  -6 477.065 195.598  11
   0  37  -6 416.485 333.190   2
   0 -37   6 112.101 173.525   9
   0 -37  -7 37277.4 2324.44  11
   0  37  -7 33128.1 2444.72   2
   0 -37   7 37409.7 2320.83   9
   0 -37  -8 80.9577 213.458  11
   0 -37  -9 19699.2 1267.62  11
   0 -37 -10 1258.40 221.718  11
   0 -37 -11 2161.58 254.884  11
   0 -37 -12 83.1337 181.022  11
   0 -37 -13 3581.62 293.426  11
   0 -37  14 1637.07 175.558   9
   0 -37 -14 1907.17 188.747  11
   0 -37  15 576.235 110.406   9
   0 -37 -15 909.645 122.987  11
   0  37  16-47.0964 71.6414   4
   0  38   0 4658.20 477.038   2
   0 -38   0 4273.14 356.136  11
   0  38   1 7548.80 661.687   2
   0  38  -1 8040.65 695.460   2
   0 -38  -1 8374.78 570.453  11
   0 -38  -2 746.828 191.742  11
   0  38  -2 203.073 332.148   2
   0  38   2 700.304 276.595   2
   0  38  -3 2885.88 445.377   2
   0 -38  -3 3588.26 312.533  11
   0 -38   3 3893.91 297.059   9
   0 -38   4 1312.56 186.854   9
   0 -38  -4 1231.14 210.361  11
   0  38  -4 991.127 400.329   2
   0 -38  -5 4636.01 365.768  11
   0  38  -5 4644.13 547.829   2
   0 -38   5 4234.08 341.996   9
   0 -38  -6 23075.7 1461.94  11
   0  38  -6 22677.6 1615.17   2
   0 -38   6 22663.6 1452.95   9
   0 -38   7 158.160 174.054   9
   0  38  -7 647.692 406.390   2
   0 -38  -7 283.410 205.663  11
   0 -38   8 1241.99 198.196   9
   0 -38  -8 774.743 220.707  11
   0 -38   9-150.776 179.479   9
   0 -38  -9 63.8838 207.153  11
   0 -38 -10 11199.7 748.597  11
   0 -38 -11 1742.22 229.326  11
   0 -38 -12 4064.86 325.265  11
   0 -38 -13 774.915 163.486  11
   0 -38  13 298.585 140.201   9
   0 -38 -14 121.897 130.155  11
   0 -38  14-36.2461 113.039   9
   0 -38  15 187.230 81.1954   9
   0 -38 -15 251.875 95.9303  11
   0  39   0 415.831 319.603   2
   0 -39   0-15.5577 187.281  11
   0 -39  -1 2028.95 250.097  11
   0  39  -1 1477.58 382.595   2
   0  39   1 1512.30 337.002   2
   0  39   2 22723.0 1590.01   2
   0 -39  -2 24139.7 1503.82  11
   0  39  -2 22457.9 1623.99   2
   0 -39  -3 6073.26 433.220  11
   0  39  -3 5500.52 607.373   2
   0 -39   3 5653.24 412.648   9
   0  39  -4 979.654 381.779   2
   0 -39   4 777.495 170.091   9
   0 -39  -4 822.162 204.277  11
   0 -39  -5 203.423 200.393  11
   0  39  -5 550.018 407.176   2
   0 -39   5 156.253 171.540   9
   0  39  -6 11979.9 967.133   2
   0 -39  -6 11725.3 810.985  11
   0 -39   6 12584.1 802.737   9
   0 -39   7 5656.14 422.455   9
   0 -39  -7 5838.26 443.617  11
   0 -39   8 14277.2 907.890   9
   0 -39  -8 13505.8 916.804  11
   0 -39  -9 739.694 214.013  11
   0 -39   9 762.004 181.000   9
   0 -39 -10 4201.02 332.675  11
   0 -39  10 3640.85 316.307   9
   0 -39  11 306.479 165.243   9
   0 -39 -11 205.266 180.021  11
   0 -39 -12 2425.08 240.482  11
   0 -39  12 2521.04 227.822   9
   0 -39  13 4047.85 290.097   9
   0 -39 -13 3754.69 299.400  11
   0 -39  14 1497.98 152.600   9
   0 -39 -14 1877.55 165.371  11
   0 -39 -15 416.088 85.5660  11
   0  40   0 5765.15 569.110   2
   0 -40   0 6516.44 473.155  11
   0 -40   1 3862.40 327.433  11
   0  40   1 3606.86 438.522   2
   0 -40  -1 3087.08 307.724  11
   0  40  -1 2935.11 431.129   2
   0 -40  -2 838.362 221.103  11
   0  40  -2 784.967 355.115   2
   0 -40  -3 947.658 207.334  11
   0  40  -3 830.198 339.063   2
   0 -40   4 1093.67 183.341   9
   0 -40  -4 1187.59 216.064  11
   0  40  -4 544.032 380.235   2
   0 -40   5 12987.8 847.702   9
   0  40  -5 12267.2 995.624   2
   0 -40  -5 13213.7 861.062  11
   0 -40   6 17.3073 172.065   9
   0 -40  -6 263.154 199.928  11
   0  40  -6 192.914 387.180   2
   0 -40   7 1679.05 218.700   9
   0 -40  -7 2120.34 249.786  11
   0 -40   8 2632.51 251.945   9
   0 -40  -8 2542.51 283.307  11
   0 -40   9 1400.31 210.104   9
   0 -40  -9 1834.19 238.443  11
   0 -40 -10 21.8308 186.535  11
   0 -40  10-61.4438 157.123   9
   0 -40 -11 7596.79 499.439  11
   0 -40  11 6808.25 488.211   9
   0 -40  12 328.714 135.946   9
   0 -40 -12 278.451 157.839  11
   0 -40 -13 326.330 133.301  11
   0 -40  13 38.9847 116.711   9
   0 -40  14-24.2785 81.0865   9
   0 -40 -14 108.641 101.695  11
   0  40  15 1395.08 114.506   4
   0 -41   0 164.497 202.210  11
   0  41   0 136.801 314.329   2
   0  41  -1 11592.9 888.915   2
   0 -41  -1 10925.4 759.435  11
   0  41   1 12366.2 867.791   2
   0 -41   1 11233.3 762.492  11
   0 -41  -2 10299.6 684.359  11
   0  41  -2 8831.66 819.587   2
   0 -41  -3 2041.94 258.931  11
   0  41  -3 2623.21 444.899   2
   0 -41   4 8085.56 536.244   9
   0 -41  -4 7734.37 551.747  11
   0  41  -4 6485.18 706.924   2
   0  41  -5 372.101 397.830   2
   0 -41  -5 462.745 204.041  11
   0 -41   5 472.800 172.329   9
   0 -41  -6 70.2046 200.470  11
   0 -41   6 33.6547 166.659   9
   0 -41  -7 3333.54 296.460  11
   0 -41   7 2842.21 272.824   9
   0 -41   8 2998.41 280.066   9
   0 -41  -8 3534.02 300.877  11
   0 -41  -9 7219.68 515.227  11
   0 -41   9 7265.09 503.006   9
   0 -41  10 1483.74 196.966   9
   0 -41 -10 1628.33 215.634  11
   0 -41 -11 429.989 173.136  11
   0 -41  11 657.536 146.161   9
   0 -41 -12 2268.00 205.420  11
   0 -41  12 1842.88 185.776   9
   0 -41  13 1344.34 143.122   9
   0 -41 -13 1619.43 161.540  11
   0 -41 -14 1936.53 157.012  11
   0 -42   0 14764.1 951.661  11
   0  42   0 13561.4 1046.59   2
   0  42  -1 1493.26 365.736   2
   0 -42   1 1215.70 246.295  11
   0 -42  -1 1282.57 240.688  11
   0  42   1 1376.78 343.415   2
   0  42  -2 427.167 318.076   2
   0 -42   2 557.068 236.554  11
   0  42  -3 868.497 356.949   2
   0 -42  -3 536.438 218.630  11
   0 -42  -4 11938.3 798.025  11
   0 -42   5 2435.17 242.706   9
   0 -42  -5 2609.22 273.707  11
   0 -42  -6 17385.9 1089.94  11
   0 -42   6 16314.7 1076.43   9
   0 -42   7 2308.04 227.351   9
   0 -42  -7 2068.38 255.796  11
   0 -42   8 423.638 170.481   9
   0 -42  -8 290.937 197.119  11
   0 -42  -9 306.034 194.420  11
   0 -42   9 195.320 157.960   9
   0 -42  10 7106.46 486.020   9
   0 -42 -10 7140.17 494.576  11
   0 -42 -11-27.8640 158.377  11
   0 -42  11 143.634 134.319   9
   0 -42 -12 2133.32 189.322  11
   0 -42  12 1621.62 166.412   9
   0 -42 -13 230.666 111.796  11
   0 -43   0 254.588 225.066  11
   0  43   0 356.222 329.671   2
   0 -43  -1 1094.46 231.981  11
   0  43  -1 1103.96 344.977   2
   0 -43   1 1198.92 236.818  11
   0 -43   2 2599.74 293.276  11
   0  43  -2 2582.36 431.259   2
   0 -43  -2 2585.30 277.781  11
   0 -43  -3 10398.3 711.023  11
   0 -43  -4 344.047 205.738  11
   0 -43  -5 1972.93 252.769  11
   0 -43  -6 839.653 210.204  11
   0 -43   6 641.562 174.667   9
   0 -43   7 4631.10 357.340   9
   0 -43  -7 4951.79 379.630  11
   0 -43   8 2287.41 225.475   9
   0 -43  -8 2483.99 255.661  11
   0 -43  -9 5975.14 425.915  11
   0 -43   9 5670.87 406.211   9
   0 -43 -10 715.861 173.823  11
   0 -43  10 773.903 146.757   9
   0 -43  11 523.832 125.084   9
   0 -43 -11 506.726 150.314  11
   0 -43 -12 397.347 128.371  11
   0 -43 -13 3585.73 251.643  11
   0 -44   0 4971.03 401.517  11
   0 -44  -1 17302.7 1124.58  11
   0 -44   1 17281.0 1128.90  11
   0 -44   2 32.1915 213.379  11
   0 -44  -2 435.898 217.968  11
   0 -44   3 123.863 220.078  11
   0 -44  -3 501.100 206.819  11
   0 -44  -4 10397.8 708.574  11
   0 -44  -5 17141.6 1111.65  11
   0 -44  -6 3197.38 300.475  11
   0 -44  -7 3655.34 316.794  11
   0 -44   8 204.900 143.241   9
   0 -44  -8 218.891 180.750  11
   0 -44  -9 1247.16 193.491  11
   0 -44   9 1059.21 156.422   9
   0 -44 -10 667.276 161.091  11
   0 -44 -11 6002.68 411.828  11
   0 -44 -12 1147.38 138.087  11
   0 -45   0 77.3689 221.320  11
   0 -45   1 3779.19 350.836  11
   0 -45  -1 4291.96 356.296  11
   0 -45   2 10326.9 700.198  11
   0 -45  -2 9995.92 691.178  11
   0 -45   3 2044.60 276.138  11
   0 -45  -3 1997.26 252.392  11
   0 -45  -4 13512.0 892.244  11
   0 -45  -5 154.803 203.572  11
   0 -45  -6 193.673 196.788  11
   0 -45  -7 453.734 189.877  11
   0 -45  -8 7100.01 495.940  11
   0 -45  -9 1394.90 191.652  11
   0 -45 -10 2335.30 214.993  11
   0 -45 -11 210.329 119.625  11
   0 -45 -12 1736.95 150.615  11
   0 -46   0 9642.52 663.070  11
   0 -46  -1 9172.98 659.553  11
   0 -46   1 10239.1 669.641  11
   0 -46  -2 7738.50 552.291  11
   0 -46   2 7838.75 559.390  11
   0 -46  -3 1405.36 234.371  11
   0 -46   3 1204.06 240.109  11
   0 -46  -4 2725.07 282.682  11
   0 -46   4 3100.96 298.049  11
   0 -46  -5 11324.1 755.744  11
   0 -46  -6 9895.19 667.932  11
   0 -46  -7 1193.41 203.906  11
   0 -46  -8 266.582 163.014  11
   0 -46  -9 820.657 163.162  11
   0 -46 -10 3138.56 249.251  11
   0 -46 -11 2918.29 222.192  11
   0 -47   0 155.763 203.315  11
   0 -47  -1 2287.13 262.719  11
   0 -47   1 1932.99 263.291  11
   0 -47  -2 298.589 207.523  11
   0 -47   2 270.565 206.979  11
   0 -47  -3 13398.3 898.657  11
   0 -47   3 14037.9 904.407  11
   0 -47   4 332.477 217.166  11
   0 -47  -4 322.180 197.157  11
   0 -47   5 2180.60 272.151  11
   0 -47  -5 2580.53 256.883  11
   0 -47  -6-36.5594 175.852  11
   0 -47  -7 3550.57 295.424  11
   0 -47  -8 197.881 153.153  11
   0 -47  -9 5567.83 389.009  11
   0 -47 -10 345.285 117.816  11
   0 -47 -11 165.062 89.8847  11
   0 -47  12-66.1846 85.4282  11
   0 -48   0 15344.6 1002.44  11
   0 -48  -1 1495.08 227.533  11
   0 -48   1 1520.56 227.953  11
   0 -48  -2 802.236 205.283  11
   0 -48   2 900.466 214.350  11
   0 -48   3 409.478 203.627  11
   0 -48  -3 656.474 202.351  11
   0 -48  -4 8335.41 588.037  11
   0 -48   4 8902.88 596.927  11
   0 -48   5 3768.61 319.332  11
   0 -48  -5 3437.89 305.291  11
   0 -48   6 6388.01 451.293  11
   0 -48  -6 6008.96 438.062  11
   0 -48   7 1123.30 205.685  11
   0 -48  -7 1218.52 181.651  11
   0 -48  -8 127.065 141.862  11
   0 -48  -9 254.409 122.575  11
   0 -48 -10 2818.03 213.877  11
   0 -48  11 1007.55 125.440  11
   0 -49   0-221.541 196.963  11
   0 -49  -1 2224.48 245.588  11
   0 -49   1 2170.19 252.182  11
   0 -49  -2 10353.2 716.786  11
   0 -49   2 11228.3 722.750  11
   0 -49   3-218.915 190.163  11
   0 -49  -3 103.766 180.060  11
   0 -49  -4 7906.37 555.881  11
   0 -49   4 8293.74 561.807  11
   0 -49   5-24.6595 180.771  11
   0 -49  -5-3.75820 165.171  11
   0 -49  -6-10.5075 153.872  11
   0 -49   6-3.88807 173.844  11
   0 -49  -7 366.534 144.122  11
   0 -49   7 280.392 166.328  11
   0 -49  -8 4236.30 310.562  11
   0 -49   8 4446.03 326.493  11
   0 -49  -9 817.436 128.730  11
   0 -49   9 1019.58 149.929  11
   0 -49  10 896.334 123.885  11
   0 -49 -10 663.770 97.7407  11
   0 -49  11 300.764 83.1146  11
   0 -50   0 241.293 187.033  11
   0 -50   1 9251.99 629.717  11
   0 -50  -1 9308.45 626.530  11
   0 -50  -2 4811.22 368.118  11
   0 -50   2 4782.05 370.046  11
   0 -50  -3 69.6066 168.316  11
   0 -50   3 52.9654 181.167  11
   0 -50   4 1502.67 205.331  11
   0 -50  -4 1534.62 201.754  11
   0 -50  -5 10880.6 720.223  11
   0 -50   5 11168.3 727.189  11
   0 -50  -6 1566.62 183.693  11
   0 -50   6 1574.50 204.242  11
   0 -50  -7 4955.24 355.071  11
   0 -50   7 5230.64 368.514  11
   0 -50   8-34.4264 128.826  11
   0 -50  -8-33.5541 112.529  11
   0 -50   9 940.082 128.848  11
   0 -50  -9 671.680 106.875  11
   0 -50  10 375.543 95.1783  11
   0 -51   0 200.718 175.729  11
   0 -51   1 1929.99 220.339  11
   0 -51  -1 1945.19 221.256  11
   0 -51  -2 2468.82 246.806  11
   0 -51   2 2822.64 252.193  11
   0 -51   3 6556.26 465.392  11
   0 -51  -3 6669.75 460.348  11
   0 -51  -4 2670.70 246.353  11
   0 -51   4 3205.86 263.386  11
   0 -51   5 1563.32 197.787  11
   0 -51  -5 1504.29 182.871  11
   0 -51   6 219.217 147.066  11
   0 -51  -6 242.400 131.126  11
   0 -51   7 1870.01 186.191  11
   0 -51  -7 1849.08 174.202  11
   0 -51  -8 727.266 107.513  11
   0 -51   8 587.961 128.817  11
   0 -51   9 2265.32 181.557  11
   0 -52   0 25931.3 1635.54  11
   0 -52  -1-41.6710 157.612  11
   0 -52   1 272.157 159.080  11
   0 -52   2 412.144 165.519  11
   0 -52  -2 555.301 161.139  11
   0 -52   3 78.1683 151.605  11
   0 -52  -3 311.683 142.569  11
   0 -52  -4 2757.67 235.926  11
   0 -52   4 2862.54 245.253  11
   0 -52  -5 720.718 142.549  11
   0 -52   5 918.772 156.286  11
   0 -52  -6 7049.65 475.886  11
   0 -52   6 7448.80 484.219  11
   0 -52   7 177.772 114.643  11
   0 -52  -7 120.420 97.6477  11
   0 -52   8 199.009 100.247  11
   0 -52   9 163.282 75.6950  11
   0 -53   0-146.021 147.948  11
   0 -53   1 4582.81 322.733  11
   0 -53  -1 4053.35 318.155  11
   0 -53  -2 1568.95 180.871  11
   0 -53   2 1650.40 186.254  11
   0 -53   3 3001.62 252.794  11
   0 -53  -3 3166.79 246.610  11
   0 -53   4 3303.49 251.538  11
   0 -53  -4 2978.00 242.923  11
   0 -53   5 1094.01 151.859  11
   0 -53  -5 1215.77 141.474  11
   0 -53  -6 149.597 97.2436  11
   0 -53   6 98.2353 110.681  11
   0 -53   7 719.278 112.221  11
   0 -53   8 1616.25 136.130  11
   0 -54   0 995.904 149.608  11
   0 -54   1 4481.65 325.966  11
   0 -54  -1 4630.13 325.552  11
   0 -54   2 299.582 131.701  11
   0 -54  -2 120.426 123.096  11
   0 -54   3 166.393 122.588  11
   0 -54  -3 63.8298 115.750  11
   0 -54   4 101.699 114.796  11
   0 -54  -4-31.3923 105.039  11
   0 -54  -5 5377.65 378.829  11
   0 -54   5 6270.47 387.631  11
   0 -54   6 51.2424 92.8909  11
   0 -54   7 1546.32 129.964  11
   0 -55   0-123.739 112.389  11
   0 -55   1 245.677 117.498  11
   0 -55  -1 382.388 114.470  11
   0 -55   2 4092.32 288.503  11
   0 -55  -2 4060.17 285.998  11
   0 -55  -3 749.019 112.922  11
   0 -55   3 910.535 122.593  11
   0 -55  -4 2430.99 197.353  11
   0 -55   4 3063.42 207.212  11
   0 -55   5-38.1488 85.5008  11
   0 -56   0 4231.79 288.636  11
   0 -56  -1 261.230 89.3260  11
   0 -56   1 401.293 94.1444  11
   0 -56  -2 93.9677 80.3998  11
   0 -56   2 135.635 86.3673  11
   0 -56  -3 976.552 100.237  11
   0 -56   3 1028.11 108.505  11
   0 -56   4 1462.77 125.150  11
  -1   0  21-123.175 74.9884   4
  -1   0  20 243.200 121.344   4
  -1   0  19-99.9817 151.500   4
   1   0 -18 71.9215 222.503  11
  -1   0  18 546.591 178.710   4
  -1   0  17 175.154 161.099   7
   1   0 -17 150.792 236.385  11
  -1   0  17-54.5121 198.162   4
  -1   0  16 21633.9 1317.62   4
  -1   0  16 19301.4 1305.80   7
   1   0 -16 21356.9 1335.23  11
  -1   0  15-11.3248 176.903   7
  -1   0  15 159.422 217.355   4
   1   0 -15-144.978 256.667  11
   1   0 -14 3607.97 326.357  11
  -1   0  14 3351.79 274.961   7
  -1   0  14 3314.26 291.512   4
  -1   0  13 38.4742 133.618   4
   1   0 -13-73.5142 184.674  11
  -1   0  13-82.9910 150.663   7
   1   0 -12 21706.1 1366.97  11
  -1   0  12 21575.1 1354.51   7
  -1   0  12 21107.6 1357.51   4
   1   0 -10 110636. 7165.79   1
  -1   0  10 116720. 7131.39   2
   1   0  -9 123.059 193.189   1
  -1   0   9 55.3049 151.783   2
  -1   0   8 5220.07 398.245   2
  -1   0   8 5420.06 412.912   1
   1   0  -8 5321.68 428.075   1
  -1   0   7 140.263 136.298   2
  -1   0   7 15.0905 121.136   1
   1   0  -7-93.4724 164.342   1
   1   0  -6 108970. 6691.11   1
  -1   0   6 109079. 6687.14   1
  -1   0   6 104832. 6679.55   2
  -1   0   5-5.27901 115.340   1
  -1   0   5 8.96610 105.387   2
  -1   0   4 333731. 20894.9   1
  -1   0   4 340526. 20892.1   2
  -1   0   3 130.356 81.3464   1
  -1   0   3 102.153 84.1585   2
   1   0  -3 35.2858 101.371   1
  -1   0   2 35888.6 2211.13   1
  -1   0   2 35059.2 2209.37   2
   1   0  -2 35483.4 2211.38   1
   1   0  -1 41.5910 48.8663   1
  -1   0   1-22.6847 48.8576   1
  -1   0   1 46.6641 44.1447   2
  -1   0  -1 6.82012 24.6447   2
   1   0   2 12341.1 771.772   1
  -1   0  -3-16.6798 79.8961   1
   1   0   3 7.94131 62.1209   1
   1   0   4 2510.63 185.031   1
  -1   0  -4 2481.73 197.450   1
  -1   0  -5-18.5210 101.715   1
   1   0   5 109.682 81.1256   1
   1   0   6 95031.3 5651.79   1
  -1   0  -6 86037.2 5656.08   1
   1   0   7 69.1350 113.221   1
  -1   0  -7-59.0921 146.011   1
  -1   0  -8 46260.4 3033.19   1
   1   0   8 49483.3 3021.70   1
  -1   0  -9 284.393 260.224   3
  -1   0 -10 16439.9 1146.92   3
  -1   0 -11 12.9372 161.366  11
  -1   0 -11 20.0164 139.613   9
  -1   0 -11-213.439 303.658   3
  -1   0 -12 5053.45 390.594  11
  -1   0 -12 4842.25 381.176   9
  -1   0 -12 5197.39 532.046   3
  -1   0 -13 43.3491 189.761  11
  -1   0 -13 151.873 189.331   9
  -1   0 -13 600.593 355.284   3
  -1   0 -14 12670.7 907.355  11
  -1   0 -14 13399.3 901.910   9
   1   0  14 14298.8 882.066   4
  -1   0 -14 13095.1 1029.18   3
   1   0  15 149.827 161.428   4
  -1   0 -15-150.441 367.703   3
  -1   0 -15 79.6106 231.264  11
   1   0  16 8586.00 571.898   4
  -1   0 -16 7918.45 607.196  11
  -1   0 -17 115.879 254.343  11
   1   0  17-24.9022 193.760   4
   1   0  18 842.123 178.146   4
  -1   0 -18 454.986 234.939  11
   1   0  19-22.8283 128.297   4
   1   0  20 318.436 96.7078   4
  -1   1  21 282.714 79.7350   4
  -1  -1  21 321.530 76.5250   4
  -1  -1  20 1292.89 145.867   4
  -1   1  20 1144.61 148.939   4
  -1  -1  19 1697.87 190.492   4
  -1   1  19 1464.34 188.330   4
  -1  -1  18 1806.63 221.374   4
  -1   1  18 1420.58 213.634   4
   1  -1 -18 1701.88 258.916  11
  -1  -1  17 2093.17 231.034   4
   1   1 -17 1514.34 281.631  11
   1  -1 -17 1886.20 273.715  11
  -1   1  17 1551.57 195.882   7
  -1   1  17 1752.77 246.729   4
  -1  -1  17 1551.41 199.089   7
  -1   1  16 365.347 205.010   4
   1  -1 -16 309.074 247.455  11
  -1  -1  16-112.577 179.825   7
  -1   1  16 61.6256 164.895   7
  -1  -1  16-168.112 203.938   4
   1   1 -16-24.5175 261.383  11
  -1  -1  15 6248.43 450.715   4
   1  -1 -15 6400.80 470.095  11
  -1   1  15 5346.40 416.811   7
  -1   1  15 5786.54 442.532   4
  -1  -1  15 5916.15 421.017   7
   1   1 -15 5967.06 467.329  11
   1  -1 -14 8762.66 616.436  11
  -1  -1  14 8624.47 602.170   4
  -1   1  14 8751.85 598.889   4
   1   1 -14 9122.93 625.926  11
  -1  -1  14 8930.49 589.148   7
  -1   1  14 8340.38 582.237   7
   1  -1 -13 6654.71 492.178  11
  -1   1  13 7205.80 474.979   4
  -1   1  13 6586.35 456.142   7
   1   1 -13 6186.29 492.165  11
  -1  -1  13 6782.38 476.104   4
  -1  -1  13 6570.91 464.470   7
  -1   1  12 197.823 134.797   7
   1  -1 -12 308.443 177.564  11
  -1  -1  12 446.856 142.873   7
   1  -1 -12 331.893 172.945   9
   1   1 -12 269.479 182.980  11
  -1  -1  12 317.133 159.227   4
  -1   1  12 131.023 167.624   8
  -1   1  10 30719.8 2010.82   2
   1   1 -10 31433.1 2051.77   1
   1  -1 -10 32960.2 2058.42   1
   1  -1  -9 57758.9 3567.61   1
  -1  -1   9 55459.0 3535.77   2
   1   1  -9 53884.4 3561.94   1
  -1   1   9 57795.6 3536.64   2
   1   1  -8 36661.7 2385.57   1
   1  -1  -8 32754.3 2387.56   1
  -1   1   8 38206.5 2377.66   1
  -1  -1   8 38273.0 2366.26   2
  -1   1   8 39829.9 2367.15   2
  -1  -1   7 15876.3 991.487   2
  -1   1   7 14995.7 988.550   2
   1   1  -7 13562.8 1002.43   1
  -1   1   7 15754.1 999.592   1
   1  -1  -7 15239.0 1012.42   1
  -1  -1   7 15951.4 1003.98   1
  -1  -1   6 155.212 112.714   2
  -1  -1   6 171.472 120.608   1
   1  -1  -6 7.19162 127.873   1
  -1   1   6 136.324 120.394   2
   1   1  -6 170.611 145.150   1
  -1   1   6 192.571 112.127   1
  -1  -1   5 14079.9 931.016   2
  -1  -1   5 14720.2 937.500   1
  -1   1   5 14409.8 938.636   1
  -1   1   5 14836.4 932.455   2
  -1  -1   4 1698.80 154.968   1
  -1  -1   4 1428.74 143.483   2
  -1   1   4 1511.50 147.922   2
  -1   1   4 1402.55 141.806   1
  -1  -1   3 245052. 15191.3   1
  -1  -1   3 241366. 15188.7   2
   1   1  -3 246316. 15192.2   1
  -1   1   3 252139. 15189.1   2
   1  -1  -3 253667. 15193.3   1
  -1   1   3 233182. 15191.3   1
  -1  -1   2 2083.37 158.132   2
  -1   1   2 2232.18 165.755   1
   1   1  -2 2147.52 164.967   1
   1  -1  -2 2195.24 166.223   1
  -1   1   2 2091.27 153.453   2
  -1  -1   2 2120.50 158.629   1
  -1   1   1 60893.8 4550.61   3
  -1  -1   1 75226.7 4552.89   2
  -1   1   1 74997.7 4553.08   1
  -1   1   1 87716.7 4555.69   2
   1  -1  -1 72657.3 4553.03   1
   1   1  -1 75552.6 4553.96   1
   1  -1   0 8265.69 511.486   1
  -1   1   0 8023.22 515.838   3
  -1   1  -2 126434. 7674.51   1
   1   1   2 128870. 7677.58   1
   1  -1   2 119174. 7673.02   1
   1  -1   3 259091. 15696.2   1
   1   1   3 262050. 15698.5   1
  -1   1  -3 239764. 15697.2   1
  -1  -1  -4 27968.8 1660.04   1
  -1   1  -4 25112.7 1652.61   1
   1   1   4 25890.4 1652.20   1
   1  -1   4 26845.0 1649.80   1
   1   1   5 39331.8 2378.76   1
   1  -1   5 36067.1 2374.77   1
  -1  -1  -5 38992.9 2386.19   1
  -1   1  -5 38110.2 2380.91   1
   1  -1   6 30831.2 1894.11   1
  -1   1  -6 29158.1 1900.32   1
   1   1   6 30149.7 1895.91   1
  -1  -1  -6 30067.6 1905.78   1
   1   1   7 44678.3 2692.55   1
  -1   1  -7 38996.9 2695.47   1
   1  -1   7 44920.8 2691.11   1
  -1  -1  -7 42283.5 2702.67   1
   1   1   8 3878.27 304.234   1
  -1   1  -8 3718.47 328.799   1
  -1   1  -9 20182.9 1259.32   1
   1   1   9 18244.3 1237.41   1
  -1   1 -10 2049.87 354.993   3
  -1  -1 -10 1723.73 345.509   3
  -1  -1 -11 456.760 172.724  11
  -1   1 -11 447.385 149.151   9
  -1   1 -11 609.502 323.320   3
  -1   1 -11 406.652 152.015  11
  -1  -1 -11 277.672 285.465   3
  -1  -1 -11 214.973 161.747   9
  -1   1 -12 32.0263 164.289   9
  -1  -1 -12 481.680 192.201   9
  -1  -1 -12 282.283 159.998  11
  -1  -1 -12-127.814 349.444   3
  -1   1 -12 91.5877 329.945   3
  -1   1 -12 362.147 188.446  11
  -1   1 -13 8070.76 683.269   3
  -1   1 -13 8016.61 565.436   9
  -1   1 -13 8345.57 574.141  11
  -1  -1 -13 8530.17 574.989  11
  -1  -1 -13 7927.57 563.688   9
   1   1  14 5718.41 426.575   4
  -1   1 -14 5539.16 580.962   3
  -1  -1 -14 5731.28 450.190   9
  -1   1 -14 6173.84 458.065  11
  -1  -1 -14 6077.51 451.030  11
   1  -1  14 5561.28 424.355   4
  -1  -1 -14 5286.48 596.508   3
  -1  -1 -15 1131.89 346.903   3
  -1   1 -15 1107.26 362.898   3
   1   1  15 1412.93 221.958   4
   1  -1  15 1001.62 213.078   4
  -1   1 -15 1469.77 277.114  11
  -1  -1 -15 1329.52 270.330  11
   1  -1  16 62.3439 193.817   4
  -1  -1 -16 329.632 258.018  11
  -1   1 -16 80.0528 242.387  11
   1   1  16 341.513 195.413   4
  -1  -1 -17 2451.02 311.096  11
   1  -1  17 2428.22 251.713   4
   1   1  17 2673.45 253.858   4
  -1   1 -17 2051.84 307.383  11
   1   1  18 1244.70 181.779   4
   1  -1  18 1133.76 194.497   4
  -1  -1 -18 1345.06 252.918  11
  -1   1 -18 1408.15 258.231  11
   1  -1  19 619.389 139.226   4
   1   1  19 493.081 137.881   4
   1  -1  20 66.3743 93.1008   4
   1   1  20 1.97779 93.4106   4
  -1   2  21 987.668 103.307   4
  -1   2  20-127.382 116.378   4
  -1  -2  20 2.43722 110.806   4
  -1   2  19 163.969 149.268   4
  -1  -2  19-29.6260 141.554   4
  -1  -2  18 181.307 190.117   4
  -1   2  18 173.759 175.664   4
   1  -2 -18 294.405 226.234  11
  -1   2  17 4807.42 378.706   7
  -1  -2  17 5039.87 391.117   7
   1   2 -17 5900.18 446.502  11
  -1  -2  17 5464.36 407.804   4
   1  -2 -17 6151.71 437.442  11
  -1   2  17 5735.97 421.213   4
  -1  -2  16 1006.01 202.576   7
   1  -2 -16 1234.62 257.830  11
  -1   2  16 1289.32 187.524   7
   1   2 -16 839.249 277.595  11
  -1  -2  16 1530.61 241.584   4
  -1   2  16 1441.46 239.116   4
  -1  -2  15 18001.0 1222.15   7
  -1  -2  15 20709.8 1230.61   4
  -1   2  15 20174.0 1219.65   7
  -1   2  15 20244.2 1229.42   4
   1  -2 -15 16645.1 1358.23   3
   1  -2 -15 19027.0 1243.60  11
   1   2 -15 15460.5 1358.34   3
   1   2 -15 17715.7 1242.89  11
   1  -2 -14 96.2079 237.439  11
  -1   2  14 175.096 205.342   4
  -1  -2  14 120.818 178.284   7
  -1   2  14 24.9860 164.714   7
   1   2 -14 238.369 220.397  11
  -1  -2  14 134.581 182.770   4
   1   2 -13 11395.8 769.786  11
   1  -2 -13 11307.3 770.465  11
  -1   2  13 11442.4 746.153   7
  -1  -2  13 12187.2 754.547   7
  -1  -2  13 11617.1 756.947   4
  -1   2  13 11181.4 759.592   4
  -1  -2  12 7507.40 458.389   7
   1  -2 -12 6587.11 470.383   9
  -1  -2  12 6617.15 460.957   4
   1  -2 -12 6564.85 473.406  11
   1   2 -12 6529.55 475.588  11
  -1   2  12 6129.73 458.183   8
  -1   2  10 4857.50 390.529   2
   1   2 -10 5047.40 441.090   1
   1  -2  -9 5346.03 438.176   1
  -1   2   9 5018.98 383.417   2
  -1  -2   9 5232.91 392.804   2
  -1  -2   8 847.801 171.920   2
  -1   2   8 1083.06 176.355   2
   1  -2  -8 753.844 216.439   1
   1   2  -8 1031.69 193.293   1
   1   2  -7 23727.5 1572.45   1
  -1   2   7 26079.9 1560.91   2
  -1  -2   7 23055.1 1558.99   2
  -1   2   7 24271.4 1567.71   1
   1  -2  -7 25469.0 1581.52   1
  -1   2   6 19533.5 1231.95   2
  -1   2   6 19493.7 1242.25   1
  -1  -2   6 19658.5 1239.84   1
   1   2  -6 18296.9 1240.41   1
  -1  -2   6 20172.0 1235.52   2
   1  -2  -6 18317.7 1246.83   1
  -1   2   5 89360.9 5418.59   1
  -1  -2   5 83384.3 5410.31   2
  -1   2   5 88881.5 5411.10   2
  -1  -2   5 86810.3 5415.94   1
  -1  -2   4 96749.1 5719.21   1
  -1   2   4 93024.5 5714.44   2
  -1  -2   4 90582.7 5714.83   2
   1  -2  -4 85624.2 5719.16   1
  -1   2   4 93929.2 5720.28   1
   1   2  -3 146718. 8495.99   1
  -1   2   3 134161. 8490.40   2
   1  -2  -3 132368. 8494.39   1
  -1   2   3 145225. 8494.93   1
  -1  -2   3 129172. 8490.34   2
   1  -2  -2 1174.57 117.050   1
   1   2  -2 1121.30 113.224   1
  -1   2   2 1125.02 111.688   2
  -1   2   2 1135.81 105.497   1
  -1  -2   2 1061.40 107.763   2
  -1   2   1 132215. 8139.07   2
  -1   2   1 138210. 8138.80   3
   1  -2  -1 121793. 8137.56   1
  -1  -2   1 133952. 8137.92   2
   1  -2   0 3055.61 199.978   1
  -1   2   0 3196.82 206.775   3
  -1  -2  -1 278261. 16484.9   3
  -1   2  -1 248390. 16488.7   3
  -1   2  -2 84900.2 5129.51   1
  -1   2  -2 77475.5 5140.27   3
   1   2   2 82567.6 5136.05   1
   1   2   3 388409. 24937.5   1
   1  -2   3 406059. 24933.4   1
  -1   2  -3 421625. 24947.6   3
  -1   2  -3 401702. 24933.8   1
  -1   2  -4 1511.71 139.356   1
   1  -2   4 1846.67 136.972   1
   1   2   4 1473.83 143.363   1
   1  -2   5 339694. 21069.1   1
  -1   2  -5 358218. 21075.0   1
   1   2   5 324583. 21072.2   1
  -1   2  -6 35757.0 2359.26   1
   1  -2   6 39765.1 2354.40   1
   1   2   6 36769.9 2357.80   1
   1   2   7 49504.8 3107.83   1
  -1   2  -7 49602.6 3113.68   1
   1   2   8 20380.2 1334.82   1
  -1   2  -8 21215.6 1348.36   1
  -1   2  -9 3823.83 363.681   1
   1   2   9 4711.32 348.503   1
  -1  -2 -10 1221.30 319.826   3
  -1  -2 -11 16459.3 1063.59  11
  -1  -2 -11 16175.4 1060.68   9
  -1   2 -11 16267.6 1063.27  11
  -1  -2 -12 643.407 180.301   9
   1  -2  12 461.204 126.648   7
  -1  -2 -12 439.198 316.266   3
  -1   2 -12 472.401 175.395  11
  -1   2 -12 661.468 327.483   3
  -1  -2 -12 505.252 202.106  11
  -1  -2 -13 226.906 206.298   9
  -1  -2 -13 99.3666 347.054   3
  -1   2 -13 419.920 377.231   3
  -1   2 -13-60.1050 188.798  11
   1  -2  13 125.671 172.274   4
  -1  -2 -13 145.470 194.456  11
  -1   2 -13 177.791 186.170   9
   1  -2  13 98.1342 145.549   7
  -1  -2 -14 679.906 225.781   9
  -1  -2 -14 757.109 248.801  11
  -1  -2 -14 842.396 338.891   3
  -1   2 -14 691.276 242.264  11
   1  -2  14 750.759 172.330   4
   1  -2  14 639.193 150.718   7
  -1   2 -14 758.966 394.502   3
   1  -2  15 2631.14 251.424   4
  -1   2 -15 2385.45 312.305  11
   1   2  15 2365.58 256.722   4
  -1  -2 -15 2091.30 317.009  11
  -1   2 -15 3146.50 458.600   3
  -1  -2 -15 1521.50 441.696   3
  -1   2 -16 555.830 264.637  11
  -1  -2 -16 1307.13 280.165  11
   1  -2  16 823.088 196.606   4
   1   2  16 888.600 217.239   4
   1   2  17 4286.80 358.780   4
  -1  -2 -17 5565.13 415.579  11
  -1   2 -17 4910.42 413.059  11
   1  -2  17 4391.43 352.435   4
   1  -2  18 1069.95 176.189   4
  -1  -2 -18 1267.35 249.529  11
   1   2  18 1104.18 182.626   4
  -1   2 -18 1152.63 250.444  11
   1   2  19 90.0961 134.829   4
  -1  -2 -19-169.460 192.954  11
   1  -2  19 141.275 132.029   4
   1   2  20 545.375 105.401   4
   1  -2  20 435.204 96.4527   4
  -1   3  21 168.610 74.4557   4
  -1   3  20 1304.31 141.872   4
  -1  -3  20 878.128 137.547   4
  -1  -3  19 1416.08 181.017   4
  -1   3  19 1196.77 181.799   4
   1  -3 -18 885.940 242.077  11
  -1  -3  18 1581.60 219.642   4
  -1   3  18 1148.48 200.867   4
  -1   3  17 2544.28 240.700   7
   1  -3 -17 2443.11 308.895  11
  -1  -3  17 2881.98 256.388   7
   1   3 -17 2991.04 325.541  11
  -1  -3  17 3588.43 296.205   4
  -1   3  17 2823.24 295.746   4
  -1  -3  16-23.9546 215.441   4
   1  -3 -16-23.9158 259.134  11
  -1   3  16-66.0789 150.682   7
   1   3 -16 179.557 247.976  11
  -1  -3  16 3.86595 170.852   7
  -1   3  16 316.771 222.933   4
   1   3 -15 8636.60 622.776  11
  -1   3  15 7536.65 568.025   7
  -1  -3  15 8931.64 584.118   7
   1   3 -15 8784.17 748.266   3
   1  -3 -15 8164.11 753.668   3
  -1  -3  15 9174.32 599.938   4
   1  -3 -15 8642.83 609.981  11
  -1   3  15 8944.98 591.964   4
  -1   3  14 38296.4 2329.41   4
  -1   3  14 34789.5 2315.73   7
   1   3 -14 36714.4 2340.92  11
   1   3 -14 40675.2 2473.45   3
  -1  -3  14 36819.6 2320.16   7
   1  -3 -14 36938.1 2337.36  11
  -1  -3  14 38913.5 2329.06   4
  -1  -3  13 1022.89 173.741   7
   1   3 -13 637.758 327.952   3
   1   3 -13 524.921 218.690  11
   1  -3 -13 611.370 202.803   9
  -1  -3  13 752.215 192.758   4
   1  -3 -13 903.313 219.107  11
  -1   3  13 917.344 159.208   7
   1  -3 -12 2050.91 224.797   9
   1  -3 -12 2449.68 237.192  11
  -1  -3  12 2313.58 218.189   4
   1   3 -12 2445.26 233.016  11
  -1  -3  12 2328.38 215.803   7
  -1   3  12 2047.12 232.125   8
  -1   3  11 4227.88 356.012   2
   1   3 -10 40308.8 2793.03   1
  -1   3  10 46018.5 2764.06   2
  -1   3   9 30874.2 2102.57   2
   1  -3  -9 34247.7 2147.10   1
   1   3  -9 35888.1 2139.16   1
  -1  -3   8 49138.1 3224.85   2
  -1   3   8 52018.5 3223.29   2
   1  -3  -8 52383.5 3252.75   1
   1   3  -8 52485.4 3244.40   1
   1  -3  -7 919.565 179.908   1
  -1  -3   7 1200.48 177.780   2
   1   3  -7 927.919 165.128   1
  -1   3   7 1086.37 158.009   2
  -1   3   7 1043.26 170.381   1
   1   3  -6 65555.6 3960.53   1
   1  -3  -6 55626.9 3961.44   1
  -1   3   6 63915.7 3949.23   2
  -1  -3   6 63656.7 3951.93   2
  -1   3   6 66974.9 3960.40   1
  -1  -3   5 15613.7 1009.41   2
  -1   3   5 15949.0 1015.45   1
   1   3  -5 14358.3 1012.79   1
  -1   3   5 16818.8 1007.60   2
   1  -3  -4 32691.3 2025.98   1
  -1   3   4 31803.4 2020.72   1
  -1  -3   4 32541.9 2017.48   2
  -1   3   4 31699.2 2015.72   2
  -1   3   3 21053.8 1279.16   1
  -1  -3   3 19782.9 1273.39   2
  -1   3   3 20285.3 1274.38   2
   1  -3  -3 20124.9 1281.56   1
   1   3  -3 19952.1 1277.09   1
   1  -3  -2 28489.1 1759.55   1
  -1  -3   2 25162.4 1753.96   2
   1   3  -2 30358.5 1759.10   1
  -1   3   2 28037.6 1757.24   1
  -1   3   2 29277.6 1756.68   2
  -1   3   1 17891.5 1219.33   3
   1  -3  -1 20595.2 1222.51   1
  -1   3   1 20439.0 1221.93   2
  -1   3   0 78931.3 4427.30   3
  -1   3   0 65039.4 4425.17   2
  -1  -3  -1 115032. 7241.19   3
  -1   3  -1 121133. 7248.74   3
  -1   3  -2 401158. 25051.8   1
  -1   3  -2 416017. 25064.4   3
   1   3   3 51977.9 3026.90   1
   1   3   3 48802.5 3011.48   2
  -1   3  -3 41526.3 3028.99   3
  -1   3  -3 49916.9 3018.12   1
   1   3   4 7941.21 556.814   1
  -1   3  -4 9086.96 551.775   1
  -1   3  -4 8963.61 578.088   3
   1   3   4 8399.38 540.072   2
   1   3   5 179.531 60.6341   2
  -1   3  -5 87.7121 172.927   3
  -1   3  -5 129.909 96.2361   1
   1   3   5 155.287 97.5114   1
   1   3   6 7035.13 489.351   1
  -1   3  -6 7393.92 490.939   1
  -1   3  -7 52372.1 3458.50   1
   1   3   7 57982.5 3458.92   1
  -1   3  -8 56281.4 3715.28   1
   1   3   8 61934.8 3713.44   1
  -1   3  -9 2426.25 267.407   1
  -1   3 -10 2116.66 253.450   1
  -1  -3 -11 782.236 166.720  11
  -1  -3 -11 790.990 168.178   9
  -1  -3 -11 388.433 333.828   3
   1  -3  12 24923.6 1612.53   7
   1  -3  12 26884.9 1616.79   4
  -1   3 -12 27547.0 1633.84  11
  -1  -3 -12 25761.4 1628.46  11
  -1  -3 -12 25216.7 1628.99   9
  -1  -3 -13 18447.1 1149.74  11
   1  -3  13 16404.7 1121.75   7
  -1   3 -13 17491.9 1269.99   3
   1  -3  13 17574.2 1131.66   4
  -1  -3 -13 18296.0 1271.10   3
  -1   3 -13 18659.3 1151.42  11
  -1  -3 -13 18452.8 1144.64   9
   1  -3  14 8640.96 583.030   4
   1  -3  14 8105.72 570.326   7
  -1  -3 -14 8670.90 611.987  11
  -1   3 -14 9550.18 616.175  11
  -1  -3 -14 8678.27 598.198   9
  -1  -3 -14 9009.22 759.911   3
  -1  -3 -15 2744.35 456.279   3
  -1   3 -15 3912.92 363.530  11
  -1   3 -15 3338.95 514.936   3
   1   3  15 3910.85 314.813   4
  -1  -3 -15 3932.62 368.763  11
   1  -3  15 4203.47 328.574   4
  -1  -3 -16 234.654 254.105  11
   1   3  16 36.1205 194.216   4
   1  -3  16 237.526 184.354   4
  -1   3 -16 571.100 262.363  11
   1   3  17 3638.47 311.397   4
  -1  -3 -17 3597.83 361.360  11
   1  -3  17 3796.88 314.785   4
  -1   3 -17 3817.27 366.216  11
   1  -3  18 6441.41 447.752   4
   1   3  18 6465.09 444.981   4
  -1  -3 -18 6221.80 482.601  11
  -1   3 -18 6064.08 479.385  11
   1  -3  19 1354.47 154.302   4
  -1  -3 -19 1153.72 216.374  11
   1   3  19 1096.71 169.526   4
   1  -3  20 204.700 87.6448   4
   1   3  20 170.086 102.154   4
  -1   4  21 30.7915 72.4965   4
  -1  -4  20 252.951 116.834   4
  -1   4  20 549.181 120.548   4
  -1   4  19 435.951 151.427   4
  -1  -4  19 238.963 161.959   4
  -1  -4  18 1793.29 227.581   4
  -1   4  18 1942.72 223.631   4
   1  -4 -18 1646.20 255.153  11
   1  -4 -17 1125.52 250.085  11
   1   4 -17 1019.18 262.188  11
  -1  -4  17 1199.84 201.083   7
  -1  -4  17 1552.30 230.209   4
  -1   4  17 1451.54 231.944   4
  -1   4  16 17123.3 1148.64   7
   1  -4 -16 19013.9 1181.95  11
  -1  -4  16 17768.8 1158.28   7
  -1   4  16 19076.9 1172.73   4
   1   4 -16 17480.6 1181.77  11
  -1  -4  16 18684.7 1164.82   4
   1   4 -15 8307.26 772.231   3
  -1  -4  15 9898.45 643.679   4
  -1  -4  15 8665.34 625.108   7
   1  -4 -15 10536.6 664.986  11
   1   4 -15 9439.40 660.753  11
  -1   4  15 9750.00 621.905   7
  -1   4  15 8497.13 639.421   4
   1  -4 -15 8975.14 774.158   3
  -1  -4  14 105.101 153.532   7
   1   4 -14 35.4169 230.972  11
   1  -4 -14-5.61831 212.290  11
  -1  -4  14 111.461 194.961   4
  -1   4  14 117.608 161.414   7
   1   4 -14-84.5834 409.358   3
  -1   4  14-151.611 184.272   4
   1   4 -13 6118.76 446.832  11
   1  -4 -13 6271.73 438.802   9
  -1  -4  13 6039.17 424.199   7
   1   4 -13 6758.29 591.941   3
   1  -4 -13 5905.38 449.330  11
  -1   4  13 5574.04 415.165   7
  -1  -4  13 6023.15 420.023   4
  -1  -4  12 6516.13 464.167   4
  -1   4  12 6749.24 462.554   8
   1  -4 -12 7037.00 471.891  11
   1   4 -12 6953.40 478.419  11
  -1  -4  12 6378.62 455.568   7
   1  -4 -12 6331.98 471.203   9
  -1   4  11 12190.8 829.129   2
  -1   4  10 56289.0 3380.12   2
   1   4 -10 49912.5 3407.88   1
   1   4  -9 2470.15 270.331   1
   1  -4  -9 2670.98 312.311   1
  -1   4   9 2132.31 242.059   2
   1  -4  -8 741.702 216.840   1
   1   4  -8 670.520 196.214   1
  -1   4   8 787.398 166.904   2
  -1   4   7 7346.40 515.951   1
  -1   4   7 7663.74 498.273   2
  -1  -4   7 6902.13 501.062   2
   1   4  -7 7033.35 513.053   1
   1  -4  -7 6599.10 522.001   1
   1   4  -6 78415.7 4516.67   1
  -1   4   6 70845.5 4512.12   1
  -1   4   6 66991.9 4499.13   2
  -1  -4   6 74696.8 4505.79   2
  -1  -4   5 84591.4 5477.15   2
  -1   4   5 87984.5 5475.38   2
  -1   4   5 89372.2 5484.83   1
   1   4  -5 90954.2 5484.71   1
  -1   4   4 319868. 19622.0   1
  -1   4   4 327473. 19615.9   2
   1  -4  -4 319820. 19626.1   1
  -1  -4   4 301100. 19615.6   2
  -1   4   3 318821. 20249.3   1
   1  -4  -3 323914. 20251.9   1
  -1  -4   3 340035. 20246.7   2
  -1   4   3 323614. 20245.5   2
  -1   4   2 29036.4 1762.96   1
   1  -4  -2 28816.0 1765.73   1
  -1   4   2 28142.3 1760.11   2
  -1  -4   2 26956.4 1758.73   2
   1  -4  -1 27135.7 1532.38   1
  -1   4   1 22660.9 1527.80   3
  -1   4   1 24284.2 1529.67   2
  -1   4   0 192788. 12745.1   3
  -1   4   0 221387. 12747.5   2
  -1  -4  -1 16612.5 1042.97   3
  -1   4  -1 17178.2 1053.88   3
  -1   4  -2 7827.01 511.572   3
  -1   4  -3 152962. 9595.85   3
   1   4   3 156623. 9591.79   1
  -1   4  -3 156569. 9582.19   1
   1   4   3 153709. 9575.50   2
  -1   4  -4 9091.24 697.160   3
   1   4   4 10846.5 686.261   1
  -1   4  -4 10861.4 677.037   1
   1   4   4 10723.9 665.842   2
   1   4   5 723.798 81.8548   2
  -1   4  -5 1043.24 184.823   3
  -1   4  -5 924.425 115.376   1
   1   4   5 912.285 119.492   1
  -1   4  -6 56742.6 3159.40   1
   1   4   6 48386.3 3139.50   2
  -1   4  -6 45065.3 3171.10   3
   1   4   6 52692.1 3160.80   1
  -1   4  -7 40501.2 2661.08   3
   1   4   7 41688.1 2640.96   1
  -1   4  -7 43246.7 2642.45   1
   1   4   8 699.299 157.470   1
  -1   4  -8 822.272 175.038   1
  -1   4  -9 3033.15 283.680   1
  -1   4 -10 17642.9 1179.33   1
  -1  -4 -11 11666.3 756.824  11
  -1  -4 -11 11415.5 867.177   3
  -1  -4 -11 11350.7 751.303   9
  -1  -4 -12 7714.90 643.140   3
   1  -4  12 6368.17 462.523   7
  -1  -4 -12 6566.74 479.262   9
  -1   4 -12 6740.77 494.837  11
  -1  -4 -12 7116.23 495.487  11
   1  -4  12 7239.24 463.539   4
  -1   4 -13 2934.45 297.227  11
  -1  -4 -13 3415.41 465.741   3
  -1  -4 -13 2843.88 287.995   9
   1  -4  13 2895.26 249.786   4
  -1  -4 -13 3122.31 298.069  11
   1  -4  13 2843.78 253.372   7
  -1  -4 -14 4151.13 486.606   3
  -1   4 -14 4668.55 528.663   3
   1  -4  14 3999.69 330.629   4
  -1  -4 -14 4016.81 356.728  11
  -1  -4 -14 4221.23 361.957   9
  -1   4 -14 3547.87 365.992  11
   1   4  15 774.693 195.692   4
  -1   4 -15 198.649 376.087   3
  -1  -4 -15 426.615 226.742   9
   1  -4  15 603.213 176.546   4
  -1   4 -15 474.465 270.499  11
  -1  -4 -15 355.073 235.915  11
  -1  -4 -15 532.389 383.735   3
   1   4  16 3016.26 299.253   4
  -1   4 -16 3575.20 356.593  11
   1  -4  16 3662.76 304.448   4
  -1  -4 -16 3910.90 351.060  11
   1  -4  17 1044.04 186.278   4
   1   4  17 823.519 203.105   4
  -1  -4 -17 1092.02 266.773  11
  -1   4 -17 1078.14 270.947  11
   1  -4  18 668.532 167.397   4
  -1  -4 -18 908.324 236.032  11
   1   4  18 510.272 170.420   4
  -1  -4 -19 154.742 198.166  11
   1  -4  19 58.4406 133.949   4
   1   4  19 245.222 146.907   4
   1  -4  20-13.6412 83.0331   4
   1   4  20-22.4204 103.791   4
  -1   5  21 392.020 79.6010   4
  -1   5  20 252.030 122.764   4
  -1  -5  20 97.2235 113.913   4
  -1   5  19 2589.36 245.809   4
  -1  -5  19 2812.21 239.043   4
  -1   5  18 670.803 195.578   4
  -1  -5  18 648.414 178.813   4
   1  -5 -18 670.591 219.740  11
  -1   5  17-22.5398 207.713   4
  -1  -5  17-85.3349 184.833   4
   1  -5 -17 128.124 225.253  11
  -1  -5  16-133.737 215.044   4
   1  -5 -16 64.6726 249.464  11
  -1  -5  16 107.089 180.449   7
   1   5 -16-130.579 264.334  11
  -1   5  16-258.870 220.875   4
  -1   5  15 4788.22 378.403   7
  -1  -5  15 5193.94 390.048   7
   1   5 -15 5385.00 562.715   3
   1  -5 -15 3838.78 588.089   3
   1   5 -15 5494.46 445.462  11
  -1   5  15 5110.46 415.557   4
  -1  -5  15 5920.19 407.946   4
   1  -5 -15 6225.12 449.547  11
  -1  -5  14 858.048 170.550   7
  -1  -5  14 1241.96 207.763   4
   1   5 -14 1163.94 253.013  11
  -1   5  14 998.210 163.065   7
   1   5 -14 1207.66 437.436   3
   1  -5 -14 974.500 245.494  11
   1  -5 -13 10578.9 724.064  11
   1  -5 -13 10763.2 723.955   9
  -1  -5  13 11677.4 722.902   4
  -1   5  13 10373.2 700.313   7
  -1  -5  13 10553.7 710.910   7
   1   5 -13 11345.1 735.530  11
   1   5 -13 11521.1 869.353   3
   1  -5 -12 227.618 172.942  11
   1   5 -12 4.89367 185.407  11
  -1  -5  12 98.9875 147.498   4
  -1   5  12 168.189 155.668   8
   1   5 -12-175.738 283.364   3
  -1  -5  12-34.0684 142.659   7
   1  -5 -12-139.954 176.250   9
  -1   5  11 6479.78 484.480   2
   1   5 -10 838.813 200.097   1
  -1   5  10 776.574 174.593   2
   1   5  -9 90216.4 5635.42   1
  -1   5   9 88773.1 5611.22   2
   1  -5  -9 91414.9 5651.62   1
  -1   5   8 4063.41 316.787   2
   1  -5  -8 4553.80 379.131   1
   1   5  -8 3312.78 324.590   1
   1   5  -7 33233.5 2211.51   1
  -1   5   7 34150.0 2197.35   2
  -1   5   7 34793.9 2213.41   1
   1  -5  -7 38424.5 2232.40   1
  -1  -5   7 34805.7 2202.99   2
  -1  -5   6 10589.3 748.146   2
  -1   5   6 11643.5 759.208   1
   1   5  -6 11532.7 757.540   1
  -1   5   6 11618.0 742.802   2
  -1   5   5 544.667 125.910   1
   1   5  -5 834.997 140.495   1
  -1   5   5 485.809 113.858   2
  -1  -5   5 761.372 140.665   2
  -1  -5   4 4669.31 316.842   2
  -1   5   4 4331.98 315.520   1
  -1   5   4 4289.75 308.782   2
   1  -5  -4 3993.36 323.439   1
  -1   5   3 473248. 28964.4   1
   1  -5  -3 484209. 28968.2   1
  -1   5   3 448480. 28958.8   2
  -1  -5   3 471618. 28960.4   2
  -1   5   2 50260.5 3098.54   1
  -1   5   2 49012.8 3094.53   2
  -1   5   2 49506.3 3093.13   3
   1  -5  -2 50480.1 3100.67   1
  -1  -5   2 49597.0 3093.79   2
  -1   5   1 1588.63 141.028   3
  -1   5   1 1903.59 142.128   2
  -1   5   0 98470.5 6443.30   2
  -1   5   0 109313. 6443.24   3
  -1   5  -1 19551.4 1228.11   3
  -1   5  -2 60077.9 3997.93   3
   1   5   2 65291.3 3982.46   2
   1   5   3 67989.7 4338.12   1
  -1   5  -3 66068.5 4340.05   3
  -1   5  -3 71196.6 4326.77   1
   1   5   3 70342.5 4319.82   2
   1   5   4 7221.60 492.630   1
  -1   5  -4 8464.94 508.394   3
  -1   5  -4 6826.42 478.063   1
   1   5   4 7475.52 467.975   2
   1   5   5 6798.97 419.593   2
  -1   5  -5 5657.27 467.713   3
  -1   5  -5 6493.99 435.087   1
   1   5   5 6282.50 444.766   1
   1   5   6 7052.90 480.593   1
  -1   5  -6 8071.40 522.424   3
   1   5   6 6685.55 449.404   2
  -1   5  -6 6796.75 467.756   1
   1   5   7 51470.9 3375.91   2
   1   5   7 54250.9 3402.25   1
  -1   5  -7 64337.9 3434.42   3
  -1   5  -7 54449.6 3398.44   1
  -1   5  -8 834.705 181.082   1
   1   5   8 1200.73 175.088   1
  -1   5  -8 955.223 290.215   3
  -1   5  -9 25730.0 1949.68   3
  -1   5  -9 33341.2 1932.01   1
  -1   5 -10 1829.93 235.314   1
  -1  -5 -11 6216.99 452.334  11
  -1  -5 -11 7690.11 592.308   3
  -1  -5 -11 6683.07 454.699   9
  -1  -5 -12 3455.88 290.545   9
  -1  -5 -12 3024.70 277.155  11
   1  -5  12 3294.05 257.370   4
  -1  -5 -12 3754.32 422.985   3
   1  -5  12 3031.86 260.235   7
  -1   5 -13 17670.3 1123.91  11
  -1  -5 -13 17371.5 1120.64  11
  -1  -5 -13 17335.7 1117.59   9
   1  -5  13 17521.8 1105.69   4
  -1  -5 -13 16310.5 1236.19   3
   1  -5  13 16873.7 1101.28   7
  -1  -5 -14 6102.30 447.011  11
  -1   5 -14 5677.59 457.273  11
  -1  -5 -14 5090.59 589.102   3
   1  -5  14 5835.45 411.062   4
  -1  -5 -14 5296.69 443.726   9
  -1   5 -15 667.386 320.117   3
  -1   5 -15 100.416 233.630  11
  -1  -5 -15 464.548 326.978   3
  -1  -5 -15 11.9916 240.439  11
   1  -5  15 40.0247 195.721   4
  -1  -5 -15 318.951 225.809   9
   1  -5  16 650.347 192.589   4
  -1  -5 -16 499.117 238.068  11
   1   5  16 388.042 187.666   4
  -1   5 -16 977.063 268.157  11
  -1  -5 -17 1183.21 271.615  11
   1  -5  17 1157.23 206.551   4
   1   5  17 1506.38 218.517   4
  -1   5 -17 1017.54 265.907  11
   1  -5  18 903.875 169.706   4
   1   5  18 1031.27 181.473   4
  -1  -5 -18 992.656 242.602  11
  -1  -5 -19 6981.69 502.616  11
   1   5  19 7513.82 484.613   4
   1  -5  19 6979.77 474.817   4
   1  -5  20 606.448 92.6299   4
   1   5  20 754.035 115.412   4
  -1   6  21 243.244 76.1999   4
  -1   6  20 338.013 130.747   4
  -1  -6  20 309.462 109.186   4
   1  -6 -19-43.2165 179.675  11
  -1   6  19-157.322 167.618   4
  -1  -6  19 47.0139 138.768   4
  -1   6  18 805.703 204.306   4
   1  -6 -18 622.714 221.037  11
  -1  -6  18 1040.96 198.007   4
  -1   6  17 2491.50 261.450   4
  -1  -6  17 2500.72 266.147   4
   1  -6 -17 2373.94 288.325  11
  -1  -6  16 1115.97 216.436   4
  -1   6  16 983.760 232.682   4
   1  -6 -16 873.750 251.952  11
   1   6 -16 572.825 255.657  11
  -1  -6  16 589.757 183.097   7
   1  -6 -15 16977.8 1176.35   3
   1  -6 -15 16346.7 1059.05  11
   1   6 -15 15992.8 1060.32  11
  -1  -6  15 17652.6 1046.34   4
  -1  -6  15 14529.7 1033.92   7
  -1   6  15 16498.5 1041.91   4
   1   6 -15 13315.6 1144.54   3
   1  -6 -14 10299.1 720.532  11
   1   6 -14 11734.8 884.970   3
  -1  -6  14 11003.6 702.582   4
   1   6 -14 10108.0 719.707  11
   1  -6 -14 10474.9 711.581   9
  -1   6  14 10313.8 683.772   7
  -1  -6  14 10170.5 693.882   7
   1  -6 -13 2426.23 270.185  11
   1  -6 -13 2484.11 253.528   9
  -1   6  13 2477.00 220.145   7
   1   6 -13 2599.26 282.535  11
  -1  -6  13 2205.82 232.741   7
  -1  -6  13 2592.39 240.617   4
  -1  -6  12 24425.3 1480.15   4
   1   6 -12 21420.2 1590.34   3
   1  -6 -12 23034.1 1486.55   9
   1  -6 -12 23009.3 1486.19  11
  -1   6  12 23192.6 1481.29   8
   1   6 -12 23024.6 1489.13  11
  -1  -6  12 23913.4 1477.78   7
  -1   6  11 27912.9 1792.32   2
  -1   6  10 12609.1 848.785   2
   1  -6  -9 22297.6 1511.62   1
  -1   6   9 24113.4 1471.22   2
   1   6  -9 21587.3 1488.83   1
   1  -6  -8 30500.6 2018.41   1
  -1   6   8 30952.3 1982.96   2
   1   6  -8 32442.4 2006.86   1
   1   6  -7 23042.1 1476.26   1
  -1   6   7 22304.7 1478.74   1
  -1   6   7 24414.5 1464.81   2
   1  -6  -7 21030.6 1493.03   1
  -1   6   6 93563.2 5990.97   1
   1   6  -6 95915.6 5989.25   1
  -1   6   6 98099.1 5979.29   2
   1   6  -5 3466.77 270.266   1
  -1   6   5 3461.01 256.300   2
  -1   6   5 3212.80 265.230   1
  -1  -6   5 3346.70 259.001   2
  -1   6   4 53269.1 3282.99   2
  -1  -6   4 51378.8 3284.27   2
   1  -6  -4 54009.0 3296.66   1
  -1   6   4 52057.6 3290.01   1
  -1   6   3 60225.2 3813.79   2
  -1  -6   3 60955.0 3814.61   2
  -1   6   3 63039.7 3821.01   1
   1  -6  -3 61237.0 3824.13   1
  -1   6   2 31412.7 1984.32   1
  -1   6   2 32317.0 1978.82   3
  -1   6   2 31162.4 1979.77   2
  -1   6   1 48954.2 3186.61   2
  -1   6   1 53447.1 3186.37   3
  -1   6   0 4706.47 323.560   3
  -1   6   0 5075.08 329.501   2
  -1   6  -1 324905. 20117.6   3
  -1   6  -2 312636. 18853.4   3
   1   6   2 301955. 18837.4   2
  -1   6  -3 128692. 8192.59   1
   1   6   3 132883. 8186.49   2
   1   6   3 129995. 8205.30   1
  -1   6  -3 139526. 8208.42   3
   1   6   4 39124.7 2437.14   2
  -1   6  -4 40302.4 2446.92   1
   1   6   4 42042.1 2461.64   1
  -1   6  -4 34759.9 2462.39   3
  -1   6  -5 123458. 6944.32   1
  -1   6  -5 98689.4 6956.14   3
   1   6   5 109245. 6929.51   2
   1   6   5 115562. 6952.54   1
   1   6   6 74339.5 4561.05   2
  -1   6  -6 67221.2 4596.25   3
  -1   6  -6 70373.5 4574.59   1
   1   6   6 80744.9 4588.74   1
   1   6   7 4192.46 318.755   1
   1   6   7 3826.78 275.895   2
  -1   6  -7 3845.21 380.128   3
  -1   6  -7 4108.54 312.541   1
  -1   6  -8-33.4777 249.788   3
  -1   6  -8 15.8527 139.124   1
   1   6   8 140.986 148.582   1
  -1   6  -9 11305.8 759.659   1
  -1   6  -9 10639.2 804.518   3
  -1   6 -10 30125.9 1680.43   3
  -1   6 -10 22408.6 1615.53   1
  -1  -6 -11 12946.0 824.827  11
  -1   6 -11 11591.2 918.609   3
  -1  -6 -11 11063.2 920.039   3
  -1   6 -11 12698.5 821.123   9
  -1  -6 -11 12830.0 820.327   9
  -1  -6 -12 8485.66 680.703   3
   1  -6  12 7509.02 505.839   7
  -1  -6 -12 7558.37 527.679   9
   1  -6  12 7156.58 508.330   4
  -1  -6 -12 8005.06 537.643  11
  -1  -6 -13 789.519 220.788   9
   1  -6  13 791.793 147.038   7
  -1  -6 -13 354.917 353.510   3
  -1  -6 -13 920.045 228.645  11
   1  -6  13 362.562 174.988   4
  -1  -6 -14 600.078 246.890  11
  -1  -6 -14 658.444 215.595   9
  -1   6 -14 375.929 247.231  11
   1  -6  14 307.119 172.476   4
  -1  -6 -14-104.023 367.269   3
  -1  -6 -15 7576.28 550.889   9
  -1  -6 -15 7555.47 558.216  11
   1  -6  15 8294.88 525.085   4
  -1   6 -15 7144.11 566.312  11
   1  -6  16 6690.75 454.950   4
   1   6  16 6247.99 459.021   4
  -1  -6 -16 6075.38 490.943  11
  -1   6 -16 6234.25 502.202  11
   1  -6  17 5171.78 410.784   4
  -1  -6 -17 6245.73 460.339  11
   1   6  17 5668.66 427.263   4
  -1   6 -17 6314.98 465.595  11
  -1  -6 -18 1610.92 262.753  11
   1  -6  18 1696.19 191.696   4
   1   6  18 1455.17 196.260   4
   1  -6  19 17.5651 122.828   4
  -1  -6 -19 95.4542 178.386  11
   1   6  19 26.1618 142.576   4
   1   6  20 1229.30 130.421   4
   1  -6  20 1097.27 109.767   4
  -1   7  21 8.82351 72.1791   4
  -1  -7  20 1399.83 145.045   4
  -1   7  20 1288.89 149.744   4
   1  -7 -19 161.997 169.850  11
  -1  -7  19-113.860 154.431   4
  -1   7  19-48.6661 148.581   4
  -1   7  18 2590.18 251.734   4
   1  -7 -18 2131.17 262.097  11
  -1  -7  18 1901.93 230.711   4
   1  -7 -17 391.476 229.668  11
  -1   7  17 433.143 189.489   4
  -1  -7  17 300.040 205.905   4
  -1  -7  16 547.823 195.322   7
  -1  -7  16 232.833 201.402   4
  -1   7  16-61.8082 214.008   4
   1  -7 -16 374.904 242.464  11
   1  -7 -15 127.231 243.729  11
  -1   7  15 147.885 207.579   4
   1  -7 -15-508.914 383.832   3
   1   7 -15 56.4914 242.926  11
  -1  -7  15-269.576 189.324   4
  -1  -7  15-216.372 205.320   7
   1   7 -15 303.240 327.112   3
   1   7 -14 29070.9 1873.08   3
  -1  -7  14 24390.2 1728.00   7
   1  -7 -14 28980.4 1742.74   9
   1  -7 -14 28656.0 1747.71  11
   1   7 -14 28234.0 1753.03  11
  -1  -7  14 27765.2 1736.67   4
   1   7 -13 4518.29 527.264   3
   1  -7 -13 4891.69 366.296  11
  -1  -7  13 4135.00 337.062   7
  -1  -7  13 4317.94 335.584   4
   1   7 -13 4257.94 359.123  11
   1  -7 -13 4335.34 355.804   9
  -1  -7  12 2333.04 206.802   7
  -1  -7  12 2687.59 235.302   4
   1   7 -12 2548.42 412.944   3
   1  -7 -12 2279.29 238.321   9
   1  -7 -12 2144.49 248.802  11
  -1   7  12 2451.98 226.753   8
   1   7 -12 2266.69 248.124  11
  -1  -7  11 2640.79 205.753   4
  -1  -7  11 2033.85 191.144   7
  -1   7  11 2555.22 248.676   2
   1   7 -11 2402.64 217.297  11
  -1   7  11 2051.85 211.138   8
  -1   7  10 15754.2 1038.37   2
   1   7  -9 3307.69 318.168   1
  -1   7   9 3673.42 304.846   2
   1   7  -8 11326.6 817.007   1
   1  -7  -8 11892.8 838.871   1
  -1   7   8 12390.6 796.112   2
   1  -7  -7 9796.70 708.315   1
  -1   7   7 10455.3 674.855   2
   1   7  -7 9979.28 691.204   1
  -1   7   7 9706.36 688.205   1
  -1   7   6 2241.54 234.006   1
  -1   7   6 1945.77 198.303   2
   1   7  -6 2092.45 202.443   1
   1   7  -5 685.913 129.541   1
  -1   7   5 472.154 145.572   1
  -1   7   5 288.829 114.778   2
   1  -7  -4 69580.8 4341.42   1
  -1   7   4 70691.1 4328.51   2
  -1   7   4 67943.9 4335.56   1
  -1   7   3 97472.5 6048.57   1
  -1   7   3 97083.2 6041.74   2
  -1   7   2 40868.0 2509.81   3
  -1   7   2 39528.0 2511.69   2
  -1   7   1 15389.7 989.357   3
  -1   7   1 15992.0 992.562   2
  -1   7   0 60013.5 3710.07   3
  -1   7   0 59274.5 3713.41   2
  -1   7  -1 153932. 9542.32   3
   1   7   2 633112. 38669.1   2
  -1   7  -2 604463. 38682.4   3
  -1   7  -3 3913.35 386.731   3
   1   7   3 6111.91 359.492   2
  -1   7  -4 2359.59 215.235   3
   1   7   4 2328.99 161.281   2
  -1   7  -4 2270.66 173.538   1
   1   7   4 2181.26 201.988   1
  -1   7  -5 13174.4 844.227   1
   1   7   5 13205.7 860.372   1
  -1   7  -5 14706.4 873.517   3
   1   7   5 12765.9 829.708   2
   1   7   6 10145.0 640.141   2
   1   7   6 11309.2 678.356   1
  -1   7  -6 9899.20 659.035   1
  -1   7  -7 938.500 146.355   1
   1   7   7 869.079 102.857   2
  -1   7  -7 844.153 238.747   3
   1   7   7 886.915 171.417   1
  -1   7  -8 26980.8 1782.77   3
  -1   7  -8 26281.6 1747.80   1
   1   7   8 28931.9 1757.65   1
  -1   7  -9 2152.80 244.200   1
  -1   7  -9 2382.95 341.563   3
  -1   7 -10 23182.4 1685.81   3
  -1   7 -10 26781.7 1651.88   1
  -1   7 -11 6679.75 589.389   3
  -1  -7 -11 6731.54 458.050  11
  -1  -7 -11 6477.52 461.029   9
   1  -7  12 6818.33 465.074   4
   1  -7  12 7211.37 460.552   7
  -1  -7 -12 6038.26 485.327   9
  -1  -7 -12 6292.13 483.754  11
  -1   7 -12 6336.08 608.312   3
  -1  -7 -13 1884.85 254.203   9
  -1  -7 -13 2074.47 256.519  11
  -1   7 -13 1886.69 429.972   3
   1  -7  13 1440.24 208.950   7
  -1  -7 -13 1877.57 408.486   3
   1  -7  13 1864.92 214.401   4
  -1  -7 -14 5426.46 443.352  11
  -1   7 -14 5287.42 436.173  11
  -1  -7 -14 5525.43 428.819   9
   1  -7  14 5441.53 406.978   4
  -1  -7 -14 6133.57 580.628   3
  -1   7 -15 259.167 248.677  11
  -1  -7 -15 227.827 353.407   3
  -1  -7 -15 505.613 248.149  11
  -1  -7 -15 177.660 231.650   9
   1  -7  15 294.399 174.459   4
  -1   7 -16 242.470 258.942  11
   1   7  16-22.4959 184.535   4
   1  -7  16-153.546 188.557   4
  -1  -7 -16 181.747 232.340  11
   1  -7  17 186.011 176.985   4
  -1  -7 -17 593.005 240.692  11
   1   7  17 494.941 192.700   4
  -1  -7 -18 5621.86 406.233  11
   1  -7  18 4695.95 363.991   4
   1   7  18 5025.56 371.870   4
  -1  -7 -19 121.424 185.178  11
   1   7  19 144.520 129.913   4
   1  -7  19-82.4464 115.234   4
   1   7  20 1639.61 152.419   4
  -1   8  21 1067.97 101.837   4
  -1   8  20 224.058 121.096   4
  -1  -8  19-78.3306 131.474   4
   1  -8 -19 128.400 166.403  11
  -1   8  19 73.6738 139.590   4
  -1  -8  18 2656.63 248.665   4
   1  -8 -18 2719.96 286.817  11
  -1   8  18 2583.21 252.696   4
   1  -8 -17 1205.85 253.493  11
  -1   8  17 1146.35 221.519   4
  -1  -8  17 1174.74 203.093   4
  -1  -8  16 5929.73 425.702   4
  -1   8  16 4984.61 413.198   4
  -1  -8  16 5300.21 414.601   7
   1  -8 -16 6090.41 442.501  11
   1  -8 -15 6264.10 662.018   3
   1   8 -15 7041.36 661.465   3
   1   8 -15 7034.68 544.175  11
   1  -8 -15 6743.31 533.432  11
  -1   8  15 7136.89 506.378   4
  -1  -8  15 7051.19 511.060   4
  -1  -8  15 7505.49 506.262   7
  -1  -8  14 1988.31 226.871   7
   1   8 -14 1660.57 394.028   3
  -1  -8  14 1865.90 203.268   4
   1  -8 -14 1128.70 239.014   9
   1  -8 -14 1363.42 258.243  11
   1   8 -14 1384.07 261.061  11
   1  -8 -13 303.807 189.505   9
   1   8 -13 586.708 230.314  11
   1   8 -13 315.663 330.161   3
  -1  -8  13 548.410 183.536   7
  -1  -8  13 241.322 183.860   4
   1  -8 -13 598.243 202.612  11
   1   8 -12 152.865 199.419  11
  -1   8  12 392.994 154.255   8
  -1  -8  12 261.456 166.398   4
  -1  -8  12 375.689 153.929   7
   1  -8 -12 587.747 173.889  11
   1   8 -12 682.533 298.184   3
   1  -8 -12 522.004 163.340   9
  -1   8  11 21930.1 1391.05   8
  -1  -8  11 21849.2 1393.10   4
   1   8 -11 20561.1 1492.64   3
  -1  -8  11 23110.4 1392.39   7
   1   8 -11 22130.8 1400.60  11
  -1   8  11 20855.3 1427.55   2
  -1   8  10 17668.7 1154.58   2
   1   8  -9 170.942 177.234   1
  -1   8   9 177.967 144.781   2
   1   8  -8 426.470 190.429   1
  -1   8   8 973.610 165.124   2
  -1   8   7 1969.90 214.401   1
   1   8  -7 1712.67 220.779   1
  -1   8   7 1871.23 197.084   2
   1   8  -6 147975. 8689.61   1
  -1   8   6 136428. 8675.51   2
  -1   8   6 135747. 8690.39   1
   1   8  -5 105003. 6739.95   1
  -1   8   5 106079. 6745.89   1
  -1   8   5 113045. 6735.93   2
  -1   8   4 5075.68 334.885   2
  -1   8   4 4283.58 340.895   1
  -1   8   3 246.493 108.259   1
  -1   8   3 143.691 96.7103   2
  -1   8   2 6602.14 442.570   2
  -1   8   2 6610.41 437.301   3
  -1   8   1 7398.50 475.804   2
   1   8  -1 7070.01 453.628   3
  -1   8   1 7144.01 469.766   3
  -1   8   0 79673.5 5049.66   2
  -1   8   0 82669.1 5047.23   3
  -1   8  -1 43566.2 2717.38   3
  -1   8  -2 381114. 21566.6   3
   1   8   2 334967. 21550.5   2
   1   8   3 94216.6 5729.20   2
  -1   8  -3 87619.0 5747.68   3
   1   8   4 254500. 15916.5   1
   1   8   4 260670. 15892.7   2
  -1   8  -4 251658. 15900.8   1
  -1   8  -4 255935. 15916.6   3
   1   8   5 109096. 6733.53   2
   1   8   5 102855. 6758.94   1
  -1   8  -5 104964. 6744.89   1
  -1   8  -5 121638. 6770.41   3
  -1   8  -6 4433.80 394.618   3
   1   8   6 4510.23 352.694   1
   1   8   6 4646.33 316.316   2
  -1   8  -6 5268.74 345.650   1
   1   8   7 28320.1 1862.84   2
   1   8   7 31491.3 1900.70   1
  -1   8  -7 27172.1 1882.07   1
  -1   8  -8 29011.3 1938.31   1
  -1   8  -8 33183.3 1981.96   3
   1   8   8 30642.7 1950.93   1
  -1   8  -9 7321.39 511.423   1
  -1   8  -9 6261.06 572.437   3
  -1   8 -10 7050.66 595.496   3
  -1   8 -11 14928.0 1074.82   3
  -1  -8 -11 15550.0 956.669  11
   1  -8  11 13828.1 941.798   7
  -1  -8 -11 15165.1 949.184   9
   1  -8  12 10303.5 685.147   4
  -1   8 -12 12410.5 846.533   3
  -1  -8 -12 10751.4 700.032  11
  -1  -8 -12 11230.6 829.522   3
  -1  -8 -12 11732.7 708.201   9
   1  -8  12 9380.80 682.829   7
  -1  -8 -13 1159.78 357.772   3
   1  -8  13 1779.24 210.448   4
  -1  -8 -13 1991.83 252.397   9
  -1  -8 -13 1689.82 238.465  11
   1  -8  13 1426.80 213.482   7
  -1   8 -13 1280.08 410.346   3
  -1  -8 -14 860.410 388.230   3
   1  -8  14-25.7938 180.438   4
  -1  -8 -14 273.594 213.301   9
  -1  -8 -14 287.426 246.753  11
  -1   8 -14 152.661 325.142   3
  -1   8 -15 677.033 270.920  11
  -1  -8 -15 507.981 239.258   9
  -1  -8 -15 976.976 258.507  11
   1  -8  15 725.464 193.180   4
  -1  -8 -15 557.601 365.384   3
   1   8  16 3963.67 322.245   4
   1  -8  16 3454.86 311.331   4
  -1   8 -16 4291.14 377.835  11
  -1  -8 -16 3821.62 361.772  11
  -1  -8 -17 2582.16 314.393  11
   1   8  17 2835.31 269.957   4
   1  -8  17 3207.71 265.237   4
   1   8  18 227.284 160.583   4
  -1  -8 -18 542.550 214.352  11
   1  -8  18 230.464 140.630   4
   1   8  19 467.474 137.459   4
   1  -8  19 267.587 114.135   4
   1   8  20 317.883 99.2849   4
  -1   9  21-33.2191 66.7104   4
  -1   9  20 1057.22 135.709   4
  -1   9  19 3121.82 267.053   4
   1  -9 -19 3215.03 279.846  11
  -1  -9  19 3191.71 256.549   4
   1  -9 -18-152.659 198.409  11
  -1   9  18-212.454 178.344   4
  -1  -9  18 22.2896 175.518   4
   1  -9 -17 942.272 248.691  11
  -1   9  17 1094.97 235.192   4
  -1  -9  17 1026.01 217.256   4
  -1  -9  16 450.660 205.595   7
  -1   9  16 883.625 198.380   4
   1  -9 -16 796.070 238.539  11
  -1  -9  16 835.120 208.657   4
   1  -9 -15 2597.42 423.808   3
   1   9 -15 2470.13 467.312   3
  -1  -9  15 2996.50 290.489   4
   1  -9 -15 3147.72 324.686  11
  -1  -9  15 2959.24 289.053   7
   1  -9 -14 16.5830 218.245  11
   1   9 -14-147.082 350.492   3
   1   9 -14 48.8127 249.666  11
   1  -9 -14 170.011 201.370   9
  -1  -9  14 100.408 184.602   7
  -1  -9  14 60.9887 194.064   4
   1  -9 -13 7896.69 536.903   9
   1   9 -13 8630.45 693.524   3
  -1  -9  13 7511.12 533.706   4
  -1  -9  13 8039.29 533.456   7
   1  -9 -13 7374.57 539.784  11
   1   9 -13 7333.06 555.402  11
  -1  -9  12 3768.90 277.021   7
   1  -9 -12 3073.67 272.995   9
  -1   9  12 3323.16 276.230   8
   1   9 -12 3072.33 303.454  11
  -1  -9  12 2834.66 279.059   4
   1   9 -12 3896.06 470.451   3
   1  -9 -12 3229.49 274.813  11
   1  -9 -11 462.157 158.720  11
  -1  -9  11 817.321 147.923   4
   1   9 -11 947.845 312.354   3
  -1   9  11 646.530 144.777   8
  -1   9  11 816.573 177.881   2
   1   9 -11 578.262 173.809  11
  -1  -9  11 535.740 151.891   7
  -1   9  10 911.145 179.583   2
   1   9 -10 1460.97 318.023   3
  -1   9   9 33027.3 2040.44   2
   1   9  -9 30728.1 2064.69   1
   1   9  -8 29274.5 2057.31   1
  -1   9   8 34569.3 2044.97   2
   1   9  -7 103094. 6281.08   1
  -1   9   7 98792.5 6263.29   2
   1   9  -6 37640.3 2270.97   1
  -1   9   6 35852.3 2258.02   2
  -1   9   6 34034.2 2271.13   1
   1   9  -5 4070.52 304.244   1
  -1   9   5 3541.84 294.616   2
  -1   9   5 4076.70 316.070   1
  -1   9   4 21073.0 1339.75   2
  -1   9   4 21178.6 1353.81   1
  -1   9   3 45087.3 2894.84   2
  -1   9   3 48143.1 2907.30   1
   1   9  -2 301838. 18429.0   3
  -1   9   2 289239. 18437.2   2
  -1   9   2 299443. 18434.4   3
   1   9  -1 6792.61 441.082   3
  -1   9   1 6661.41 461.176   2
  -1   9   1 7580.05 459.296   3
   1   9   0 297794. 18411.8   3
  -1   9   0 307517. 18433.8   2
  -1   9   0 288402. 18428.3   3
  -1   9  -1 8003.07 526.666   3
   1   9   2 44904.6 2659.05   2
  -1   9  -2 38981.5 2669.64   3
   1   9   3 88192.6 5341.21   2
  -1   9  -3 81166.6 5359.07   3
  -1   9  -4 51747.2 3279.31   1
   1   9   4 48755.8 3295.29   1
   1   9   4 53460.1 3270.91   2
  -1   9  -4 56163.3 3299.48   3
  -1   9  -5 16777.3 1029.20   3
  -1   9  -5 15044.5 997.693   1
   1   9   5 17217.2 1023.86   1
   1   9   5 15219.2 984.148   2
   1   9   6 3903.46 319.001   1
   1   9   6 4115.82 273.161   2
  -1   9  -6 4297.03 297.483   1
   1   9   7 30599.4 1922.78   2
   1   9   7 30104.5 1957.82   1
  -1   9  -7 31290.3 1946.20   1
  -1   9  -7 31075.5 1979.82   3
  -1   9  -8 27990.1 1770.80   3
  -1   9  -8 26614.2 1726.89   1
  -1   9  -9 40200.7 2577.21   1
  -1   9  -9 41398.2 2614.42   3
  -1   9 -10 150.693 300.320   3
  -1   9 -11 9633.50 775.282   3
   1  -9  11 10054.7 642.143   4
  -1  -9 -11 9385.02 658.362  11
   1  -9  11 9874.25 646.166   7
  -1  -9 -11 9926.03 650.980   9
   1  -9  12 341.070 128.263   4
  -1  -9 -12 310.153 197.673  11
   1  -9  12 386.844 149.832   7
  -1  -9 -12-304.156 343.684   3
  -1   9 -12 818.983 374.419   3
  -1  -9 -12 149.041 195.520   9
  -1  -9 -13 28452.6 2006.69   3
  -1  -9 -13 29438.0 1903.78  11
   1  -9  13 30737.3 1894.06   4
  -1   9 -13 28370.9 2029.21   3
  -1  -9 -13 30664.0 1903.57   9
  -1   9 -14 2987.58 436.393   3
  -1  -9 -14 2279.33 301.665  11
  -1  -9 -14 2471.04 285.352   9
   1  -9  14 2991.79 251.389   4
  -1   9 -15 2887.87 496.328   3
  -1  -9 -15 2696.72 338.357   9
  -1  -9 -15 4066.55 343.497  11
   1  -9  15 3508.96 299.877   4
  -1  -9 -15 2957.49 458.059   3
  -1  -9 -16 703.694 250.599  11
   1  -9  16 541.798 175.742   4
  -1  -9 -16 857.369 241.954   9
   1   9  16 590.801 195.633   4
   1  -9  17 688.726 167.516   4
  -1  -9 -17 754.927 243.856  11
   1   9  17 809.431 191.616   4
   1  -9  18-101.108 135.359   4
   1   9  18 107.490 171.685   4
  -1  -9 -18 262.058 207.809  11
   1   9  19 4528.67 296.137   4
  -1  -9 -19 3607.61 313.541  11
   1  -9  19 3664.58 276.778   4
   1   9  20 480.943 108.718   4
  -1  10  21-42.4900 64.6447   4
  -1  10  20 554.235 122.583   4
  -1 -10  19 431.646 126.849   4
   1 -10 -19 172.411 160.439  11
  -1  10  18 2561.59 256.446   4
   1 -10 -18 2294.85 263.683  11
  -1 -10  18 2440.35 234.703   4
  -1  10  17 791.489 216.828   4
   1 -10 -17 947.173 233.293  11
  -1 -10  17 936.675 190.295   4
   1 -10 -16 9189.80 654.005  11
  -1 -10  16 10180.7 643.160   4
  -1 -10  16 8703.79 634.339   7
  -1  10  16 9423.32 645.800   4
  -1 -10  15 1004.96 224.055   7
   1 -10 -15 1364.60 258.740  11
   1 -10 -15 1039.43 392.947   3
  -1 -10  15 1097.98 211.810   4
   1  10 -15 1749.41 420.561   3
   1  10 -14 5238.34 621.024   3
   1 -10 -14 6502.81 461.438   9
  -1 -10  14 6450.25 455.496   4
   1  10 -14 5895.09 474.629  11
  -1 -10  14 6117.65 445.730   7
   1 -10 -14 5927.14 467.724  11
  -1 -10  13 22.2037 146.879   4
   1  10 -13 258.384 203.455  11
   1 -10 -13-258.964 190.598   9
   1 -10 -13 206.557 178.557  11
   1  10 -13 98.9167 384.162   3
  -1 -10  13 152.961 186.481   7
   1  10 -12 15671.6 1046.30  11
  -1 -10  12 15865.1 1034.69   7
  -1  10  12 16876.0 1034.50   8
   1  10 -12 17599.7 1168.22   3
   1 -10 -12 14986.8 1035.62   9
   1 -10 -12 16769.8 1042.67  11
  -1 -10  12 16204.1 1036.40   4
  -1 -10  11 2679.68 210.372   7
  -1 -10  11 2603.32 226.993   4
   1 -10 -11 2782.18 243.370  11
   1  10 -11 2693.55 251.356  11
   1  10 -11 1785.96 398.304   3
  -1  10  11 2245.25 225.023   8
   1 -10 -11 2731.50 233.313   9
  -1  10  10 1490.66 201.025   2
   1  10 -10 2114.58 323.645   3
  -1  10   9 3057.21 273.215   2
   1  10  -9 2521.13 339.229   3
   1  10  -9 3010.04 305.075   1
  -1  10   8 47847.5 2969.38   2
   1  10  -8 46257.7 2988.23   1
  -1  10   7 12869.8 812.677   2
   1  10  -7 11499.4 823.661   1
  -1  10   6 54690.8 3385.50   2
  -1  10   6 53335.4 3399.76   1
   1  10  -6 53915.1 3395.47   1
  -1  10   5 10031.7 713.154   1
   1  10  -5 10996.1 704.862   1
  -1  10   5 10505.6 696.601   2
  -1  10   4 111909. 6859.95   2
  -1  10   4 108262. 6871.67   1
  -1  10   3 9552.75 587.468   2
   1  10  -3 7883.76 577.773   3
  -1  10   3 9691.20 603.487   1
  -1  10   2 164846. 10533.2   2
  -1  10   2 165924. 10529.3   3
   1  10  -2 175982. 10523.8   3
  -1  10   1 40969.2 2497.98   3
   1  10  -1 39332.7 2484.63   3
  -1  10   1 40657.0 2503.74   2
   1  10   0 191607. 11600.2   3
  -1  10   0 177430. 11621.6   2
  -1  10   0 177299. 11616.6   3
  -1  10  -1 5247.10 361.002   3
  -1  10  -2 6999.07 456.232   3
   1  10   2 6546.86 436.018   2
  -1  10  -3 4512.55 363.073   3
   1  10   3 5295.22 334.744   2
   1  10   4 9253.76 618.775   1
   1  10   4 9276.63 580.911   2
  -1  10  -4 8436.77 610.948   3
  -1  10  -5 44571.3 2631.40   3
   1  10   5 42688.7 2627.86   1
  -1  10  -5 42382.9 2607.11   1
   1  10   5 40066.9 2593.10   2
   1  10   6 12877.4 917.172   1
   1  10   6 14277.2 880.369   2
  -1  10  -6 14373.4 901.628   1
  -1  10  -6 12886.9 930.483   3
  -1  10  -7 43542.4 2594.86   1
   1  10   7 39925.2 2569.79   2
   1  10   7 41508.9 2607.89   1
  -1  10  -7 41542.4 2623.94   3
  -1  10  -8 3204.45 267.927   1
  -1  10  -8 2768.01 357.053   3
  -1  10  -9 994.411 293.286   3
  -1  10  -9 956.468 173.555   1
  -1  10 -10 79251.7 5007.01   3
  -1  10 -11 2344.24 351.737   3
  -1 -10 -11 2295.06 221.561   9
   1 -10  11 2070.92 215.651   7
   1 -10  11 2419.55 195.634   4
  -1 -10 -11 2038.60 215.117  11
   1 -10  12 18524.1 1225.29   4
   1 -10  12 18449.5 1228.73   7
  -1 -10 -12 19041.7 1237.71   9
  -1 -10 -12 20136.3 1245.07  11
  -1 -10 -12 22137.4 1355.99   3
  -1 -10 -13 8485.73 604.674   9
   1 -10  13 8842.37 589.931   4
  -1 -10 -13 9035.69 609.534  11
  -1  10 -13 11508.6 784.757   3
  -1 -10 -13 6077.10 719.224   3
  -1  10 -14 618.787 348.703   3
  -1 -10 -14 687.866 247.023  11
   1 -10  14 876.529 172.550   4
  -1 -10 -14 785.478 226.129   9
  -1 -10 -14 868.133 363.655   3
  -1 -10 -15 3899.75 359.489   9
  -1  10 -15 2700.68 501.289   3
  -1 -10 -15 4364.76 495.744   3
   1 -10  15 4083.32 323.011   4
  -1 -10 -15 3875.62 364.307  11
  -1 -10 -16 10769.7 714.926   9
   1 -10  16 9708.37 688.250   4
  -1 -10 -16 10870.2 721.016  11
  -1 -10 -17 1272.34 257.506  11
   1  10  17 1260.90 211.243   4
   1 -10  17 1055.46 180.090   4
   1 -10  18 441.664 144.002   4
   1  10  18 380.621 179.047   4
  -1 -10 -18 730.125 215.403  11
   1  10  19 249.744 138.988   4
   1 -10  19 88.3176 102.694   4
  -1 -10 -19 177.209 178.557  11
   1  10  20 214.855 96.7076   4
  -1  11  20 1227.64 136.155   4
  -1  11  19 770.708 164.993   4
   1 -11 -19 777.431 174.309  11
  -1 -11  19 866.748 147.970   4
  -1  11  18 3991.46 317.882   4
   1 -11 -18 3824.52 336.173  11
  -1 -11  18 3884.80 312.708   4
   1 -11 -17 439.374 220.655  11
  -1 -11  17 398.256 195.280   4
  -1  11  17 207.593 186.814   4
  -1 -11  16 174.822 207.370   4
  -1  11  16-13.9089 210.614   4
   1 -11 -16 176.498 235.237  11
  -1 -11  15 300.763 211.954   4
  -1 -11  15 91.0407 207.633   7
   1 -11 -15-309.841 374.480   3
   1 -11 -15 276.577 232.031  11
   1  11 -15 361.008 358.228   3
   1  11 -14 4130.73 509.144   3
   1 -11 -14 4213.13 372.076  11
   1 -11 -14 4484.85 362.258   9
  -1 -11  14 4158.12 336.878   7
  -1 -11  14 4276.03 336.223   4
   1  11 -13 3515.59 328.018  11
   1 -11 -13 2874.95 295.434   9
   1 -11 -13 3147.71 292.224  11
  -1 -11  13 3297.12 284.195   7
   1  11 -13 2843.09 422.397   3
  -1 -11  13 3425.99 275.755   4
   1  11 -12 2095.65 233.099  11
  -1  11  12 2052.36 215.941   8
   1  11 -12 2175.88 394.339   3
  -1 -11  12 2051.53 201.390   7
   1 -11 -12 1949.33 237.116  11
  -1 -11  12 2045.56 203.356   4
   1 -11 -12 1840.59 220.383   9
  -1  11  11 508.559 146.218   8
  -1 -11  11 278.629 153.749   7
  -1 -11  11 534.108 145.678   4
   1 -11 -11 413.319 155.832  11
   1 -11 -11 346.132 151.057   9
   1  11 -11 474.440 185.822  11
   1  11 -11 474.791 290.945   3
   1  11 -10 4949.57 496.988   3
  -1  11  10 6058.19 436.548   2
   1  11  -9 7650.78 604.323   1
  -1  11   9 8283.95 580.995   2
   1  11  -9 9440.04 644.554   3
  -1  11   8 56470.4 3121.09   2
   1  11  -8 51089.2 3137.84   1
  -1  11   7 68582.9 4288.63   2
   1  11  -7 68575.5 4303.93   1
   1  11  -6 19090.8 1228.71   1
  -1  11   6 19143.9 1215.83   2
  -1  11   6 18374.8 1235.15   1
  -1  11   5 28966.6 1926.62   1
  -1  11   5 31156.2 1913.19   2
   1  11  -5 30377.0 1920.93   1
  -1  11   4 3399.66 263.336   2
   1  11  -4 3413.89 269.607   3
  -1  11   4 3282.54 290.113   1
  -1  11   3 7203.08 441.827   2
   1  11  -3 5790.03 427.848   3
  -1  11   2 20566.3 1276.18   2
  -1  11   2 19863.3 1270.69   3
   1  11  -2 19956.1 1262.08   3
   1  11  -1 681.650 76.1142   3
  -1  11   1 598.773 110.164   3
  -1  11   1 841.201 134.233   2
  -1  11   0 116538. 7238.50   3
   1  11   0 115256. 7220.51   3
  -1  11   0 124288. 7247.42   2
  -1  11  -1 9333.06 613.820   3
  -1  11  -2 126470. 8239.92   3
   1  11   2 137164. 8231.95   2
  -1  11  -3 2071.08 196.801   3
   1  11   3 1852.18 148.903   2
   1  11   4 69067.8 4758.81   1
   1  11   4 79191.5 4733.32   2
  -1  11  -4 76114.0 4758.94   3
  -1  11  -5 23123.3 1306.52   3
   1  11   5 19749.0 1259.21   2
   1  11   5 20481.6 1297.41   1
  -1  11  -5 18846.0 1272.22   1
  -1  11  -6 53208.0 3309.04   1
  -1  11  -6 59577.3 3338.30   3
   1  11   6 54402.3 3328.59   1
   1  11   6 50308.5 3290.12   2
  -1  11  -7 1605.05 266.813   3
   1  11   7 1258.17 197.674   1
  -1  11  -7 1166.69 167.865   1
  -1  11  -8 56077.7 3604.80   3
  -1  11  -8 57500.8 3576.01   1
  -1  11  -9 1377.94 186.950   1
  -1  11  -9 1057.66 300.658   3
  -1  11 -10 1346.91 306.012   3
  -1 -11 -11 2200.46 226.663   9
  -1  11 -11 1579.39 386.940   3
   1 -11  11 2518.30 209.267   4
   1 -11  11 2098.84 218.405   7
  -1 -11 -11 2201.15 231.703  11
   1 -11  12 14487.9 870.269   4
  -1 -11 -12 13396.7 887.296  11
   1 -11  12 12614.2 871.500   7
  -1 -11 -12 12831.1 882.873   9
  -1  11 -12 11796.0 987.222   3
  -1 -11 -13 1798.55 410.117   3
   1 -11  13 2216.40 226.676   4
  -1 -11 -13 1718.85 246.075   9
  -1  11 -13 2010.46 401.040   3
  -1 -11 -13 2202.98 254.484  11
   1 -11  14 5745.95 403.532   4
  -1 -11 -14 5762.87 451.715  11
  -1 -11 -14 5909.81 571.849   3
  -1 -11 -14 5027.30 437.735   9
  -1  11 -14 5755.67 590.317   3
  -1 -11 -15 2653.23 305.062  11
  -1 -11 -15 2673.18 301.247   9
   1 -11  15 2607.20 251.733   4
   1 -11  16 1014.74 196.595   4
  -1 -11 -16 897.909 239.607   9
  -1 -11 -16 476.200 253.422  11
   1 -11  17 386.815 162.777   4
  -1 -11 -17 78.0337 231.680  11
   1  11  17 114.433 199.236   4
  -1 -11 -18 1331.31 223.864  11
   1  11  18 1339.91 185.704   4
   1 -11  18 1273.29 161.366   4
  -1 -11 -19 284.931 165.100  11
   1  11  19 215.616 128.335   4
   1  11  20 2192.04 176.516   4
  -1  12  20 715.961 120.799   4
  -1 -12  20 229.953 95.0430   5
   1 -12 -19 391.496 162.979  11
  -1  12  19 381.681 139.696   4
  -1 -12  18-69.5220 157.504   4
   1 -12 -18 190.081 187.385  11
  -1  12  18 288.953 189.635   4
   1 -12 -17 11062.2 762.454  11
  -1 -12  17 11764.3 747.707   4
  -1  12  17 10802.7 751.248   4
   1 -12 -16 387.283 233.277  11
  -1  12  16 156.286 189.455   4
  -1 -12  16 204.833 184.955   4
   1  12 -15 3572.30 545.226   3
   1 -12 -15 6230.07 454.810   9
  -1 -12  15 6871.90 455.645   7
  -1 -12  15 6804.25 449.100   4
   1 -12 -15 5744.16 462.469  11
   1 -12 -15 4521.45 593.076   3
   1 -12 -14 75.8522 210.687   9
   1  12 -14 516.669 316.972   3
  -1 -12  14 193.026 193.696   4
   1 -12 -14-104.204 226.889  11
  -1 -12  14 373.438 173.217   7
   1 -12 -13 574.315 195.593  11
  -1 -12  13 690.138 160.336   7
   1  12 -13 730.371 373.047   3
   1 -12 -13 602.162 197.451   9
  -1 -12  13 791.931 191.723   4
   1 -12 -12-37.8693 179.617  11
  -1  12  12 380.537 158.385   8
  -1 -12  12 185.323 164.536   7
   1 -12 -12 94.9912 166.020   9
   1  12 -12-230.368 202.698  11
  -1 -12  12 229.325 133.038   4
   1  12 -12 72.7247 296.672   3
   1  12 -11 19091.0 1268.61  11
   1  12 -11 20539.5 1365.29   3
  -1 -12  11 20988.5 1259.94   4
  -1 -12  11 20031.6 1257.14   7
   1 -12 -11 19973.8 1260.72  11
   1 -12 -11 19830.3 1259.30   9
  -1  12  11 18845.1 1253.42   8
   1  12 -10 6501.55 607.295   3
  -1  12  10 7993.35 540.684   2
   1  12  -9 11463.8 881.095   1
  -1  12   9 13224.6 859.466   2
   1  12  -9 14037.8 910.291   3
   1  12  -8 4423.14 375.930   1
  -1  12   8 4769.70 357.367   2
   1  12  -8 4371.23 415.650   3
   1  12  -7 22132.3 1320.50   3
  -1  12   7 20163.9 1289.75   2
   1  12  -7 18278.0 1300.77   1
  -1  12   6 280.453 138.963   2
   1  12  -6 143.589 145.002   1
   1  12  -6 139.274 190.203   3
  -1  12   6 421.238 179.690   1
   1  12  -5 45869.6 2814.18   1
  -1  12   5 44025.2 2802.39   2
   1  12  -5 45080.4 2808.89   3
  -1  12   5 43771.7 2817.96   1
  -1  12   4 106.691 139.476   1
  -1  12   4 130.499 119.675   2
   1  12  -4 170.048 120.185   3
  -1  12   3 70658.1 4521.64   2
   1  12  -3 74050.4 4514.95   3
   1  12  -2 929.271 107.503   3
  -1  12   2 903.882 144.288   2
  -1  12   2 969.919 126.732   3
  -1  12   1 109018. 6244.49   2
  -1  12   1 101173. 6235.18   3
   1  12  -1 97167.9 6220.80   3
  -1  12   0 8940.50 543.236   2
  -1  12   0 8482.98 527.807   3
   1  12   0 7696.17 501.264   3
  -1  12  -1 2583.80 214.816   3
   1  12   2 122322. 7535.04   2
  -1  12  -2 120184. 7544.46   3
  -1  12  -3 2878.37 244.392   3
   1  12   3 2628.18 199.458   2
   1  12   4 9224.36 635.241   1
  -1  12  -4 9125.65 634.732   3
   1  12   4 9389.78 598.286   2
  -1  12  -5 62485.4 3924.92   1
   1  12   5 62745.0 3912.37   2
   1  12   5 66702.1 3950.48   1
  -1  12  -5 60594.4 3943.46   3
  -1  12  -6 1769.53 188.060   1
   1  12   6 1838.50 154.572   2
  -1  12  -6 1929.71 262.626   3
   1  12   6 2048.79 238.597   1
  -1  12  -7 22695.0 1398.13   3
  -1  12  -7 20402.5 1356.28   1
  -1  12  -8 2846.89 339.646   3
  -1  12  -8 2458.79 236.626   1
  -1  12  -9 49209.2 2913.07   1
  -1  12  -9 41347.4 2938.99   3
  -1  12 -10 1747.38 348.529   3
  -1  12 -11 38434.0 2430.59  11
  -1  12 -11 43343.9 2539.96   3
  -1 -12 -11 39973.9 2427.09  11
  -1 -12 -11 37767.1 2421.49   9
   1 -12  11 38173.6 2415.87   4
   1 -12  11 38222.9 2418.17   7
  -1 -12 -12 2299.35 259.721  11
   1 -12  12 2155.01 215.668   4
  -1  12 -12 1726.42 410.681   3
  -1 -12 -12 2101.84 363.623   3
  -1 -12 -12 2208.84 250.103   9
  -1  12 -13-21.1262 355.773   3
  -1 -12 -13-10.8493 199.443  11
  -1 -12 -13-364.385 353.160   3
  -1 -12 -13-292.910 204.424   9
   1 -12  13 65.3402 165.140   4
  -1  12 -14 397.546 413.918   3
  -1 -12 -14 833.986 253.735  11
  -1 -12 -14 729.511 342.343   3
   1 -12  14 662.583 170.263   4
  -1 -12 -14 1069.33 240.957   9
  -1 -12 -15 16838.3 1089.63   9
   1 -12  15 16478.5 1068.90   4
  -1 -12 -15 16603.5 1091.43  11
  -1 -12 -16 3033.09 335.503  11
   1 -12  16 3431.13 292.070   4
  -1 -12 -16 3584.97 328.558   9
   1 -12  17 3565.84 284.301   4
   1  12  17 3360.26 298.472   4
  -1 -12 -17 3647.31 335.360  11
  -1 -12 -18 185.296 200.061  11
   1 -12  18 57.3921 124.349   4
   1  12  18 274.759 172.743   4
  -1 -12 -19 66.6188 167.136  11
   1  12  19 78.8434 139.524   4
   1  12  20 148.988 90.9667   4
  -1 -12 -20 181.749 118.472  11
  -1  13  20 2338.73 149.599   4
  -1 -13  20 833.403 124.817   5
   1 -13 -19 2946.06 253.908  11
  -1  13  19 2989.97 249.378   4
   1 -13 -18 1272.76 226.393  11
  -1 -13  18 1727.95 186.981   4
  -1  13  18 1592.98 201.961   4
  -1 -13  17 813.024 186.581   4
  -1  13  17 1238.72 212.507   4
   1 -13 -17 811.157 228.467  11
   1 -13 -16 1859.91 266.707  11
  -1 -13  16 1936.96 246.601   4
   1 -13 -15 3424.71 313.568  11
  -1 -13  15 3258.40 305.539   7
  -1 -13  15 2889.36 285.389   4
   1 -13 -15 2836.45 303.669   9
   1  13 -14 9671.51 837.156   3
   1 -13 -14 10198.6 711.240  11
  -1 -13  14 11102.5 702.227   4
   1 -13 -14 9506.10 702.121   9
  -1 -13  14 10612.4 692.047   7
   1 -13 -13 2739.33 258.096   9
   1 -13 -13 2532.65 264.203  11
  -1 -13  13 2343.29 253.788   7
  -1 -13  13 2882.06 260.695   4
   1 -13 -12 1979.39 231.812  11
  -1  13  12 1751.42 206.467   8
  -1 -13  12 2000.52 193.562   4
   1 -13 -12 1997.55 221.379   9
   1  13 -12 2009.62 390.187   3
  -1 -13  12 1585.74 223.655   7
   1 -13 -11 2331.80 226.368  11
  -1  13  11 2194.52 214.301   8
  -1 -13  11 2705.47 222.561   7
   1  13 -11 2173.87 377.126   3
  -1 -13  11 2382.64 220.228   4
   1  13 -11 2482.35 255.447  11
   1 -13 -11 2411.23 228.058   9
  -1  13  10 2283.70 238.049   2
   1  13 -10 2213.79 357.742   3
  -1  13   9 15783.5 989.038   2
   1  13  -9 15472.5 1034.16   3
   1  13  -9 13488.2 1007.64   1
   1  13  -8 17452.3 1216.25   3
  -1  13   8 18477.6 1185.51   2
   1  13  -8 18620.9 1210.29   1
  -1  13   7 62892.2 3782.23   2
   1  13  -7 56730.4 3795.83   3
   1  13  -7 60644.3 3797.32   1
   1  13  -6 1821.82 248.851   3
  -1  13   6 1663.05 199.294   2
   1  13  -6 1543.81 197.134   1
  -1  13   5 7273.69 527.323   1
  -1  13   5 7551.49 498.558   2
   1  13  -5 6674.21 503.718   3
  -1  13   4 24431.8 1530.64   1
  -1  13   4 24224.9 1510.32   2
   1  13  -4 22853.0 1504.52   3
  -1  13   3 30730.4 1919.40   2
   1  13  -3 30165.6 1909.21   3
   1  13  -2 20953.4 1317.03   3
  -1  13   2 20515.2 1335.07   2
  -1  13   2 21274.8 1327.19   3
  -1  13   1 12963.6 839.765   3
   1  13  -1 12934.7 822.600   3
  -1  13   1 13519.3 849.277   2
  -1  13   0 2297.66 212.140   3
   1  13   0 2691.56 179.812   3
  -1  13  -1 33338.5 2094.42   3
  -1  13  -2 32935.5 2084.51   3
   1  13   2 33279.7 2075.48   2
   1  13   3 135692. 8072.75   2
  -1  13  -3 121356. 8085.30   3
   1  13   4 7416.77 502.946   2
   1  13   4 6954.57 541.854   1
  -1  13  -5 5.16990 102.283   1
   1  13   5 196.585 174.732   1
   1  13   5 225.292 85.5053   2
  -1  13  -5 313.609 166.618   3
   1  13   6 36957.5 2319.51   1
   1  13   6 35342.3 2273.74   2
  -1  13  -6 39246.7 2323.09   3
  -1  13  -6 36412.9 2292.94   1
  -1  13  -7 17801.9 1191.97   3
  -1  13  -7 17915.1 1156.99   1
  -1  13  -8 39592.1 2507.92   1
  -1  13  -8 39771.5 2544.34   3
  -1  13  -9 18854.8 1238.54   1
  -1  13  -9 19166.1 1292.38   3
  -1 -13 -10 1481.92 194.849  11
  -1  13 -10 1840.19 317.150   3
  -1 -13 -10 1444.08 169.151   9
  -1  13 -10 1295.57 203.907  11
  -1  13 -11-372.340 312.636   3
   1 -13  11 20.8890 123.538   4
  -1 -13 -11-36.6144 184.216  11
   1 -13  11-151.014 133.546   7
  -1  13 -11 144.800 196.054  11
  -1 -13 -11 29.0666 150.811   9
   1 -13  12 782.943 160.496   4
  -1 -13 -12 702.385 325.056   3
  -1  13 -12 373.559 384.457   3
  -1 -13 -12 715.850 194.602   9
  -1 -13 -12 785.064 210.798  11
  -1 -13 -13 3501.81 347.589  11
  -1 -13 -13 3964.04 357.124   9
  -1  13 -13 3798.97 535.895   3
   1 -13  13 4526.24 326.329   4
  -1  13 -14 3198.58 559.318   3
  -1 -13 -14 4962.73 384.163   9
  -1 -13 -14 5425.51 405.304  11
   1 -13  14 4447.45 349.776   4
  -1 -13 -14 3595.48 499.947   3
   1 -13  15 1015.22 184.885   4
  -1 -13 -15 826.464 242.909   9
  -1 -13 -15 1157.46 259.142  11
  -1 -13 -16 450.525 229.256   9
  -1 -13 -16-77.5231 233.187  11
   1 -13  16 355.035 167.407   4
   1 -13  17 1381.72 182.473   4
   1  13  17 1228.76 216.927   4
  -1 -13 -17 1547.21 249.335  11
   1 -13  18 2126.86 201.653   4
   1  13  18 2599.83 234.400   4
  -1 -13 -18 2694.93 259.648  11
  -1 -13 -19 681.323 162.075  11
   1  13  19 311.699 128.259   4
  -1 -13 -20 115.869 111.024  11
   1  13  20 223.912 91.2897   4
  -1  14  20 651.915 102.062   4
  -1 -14  20 207.397 79.6809   5
   1 -14 -19-131.194 148.344  11
  -1  14  19-2.83438 136.373   4
   1 -14 -18 2797.54 268.351  11
  -1  14  18 3006.76 260.266   4
  -1 -14  18 2441.70 243.652   4
   1 -14 -17 393.800 220.721  11
  -1 -14  17 521.982 187.848   4
  -1 -14  16 9454.38 615.206   4
   1 -14 -16 8307.11 625.812  11
   1 -14 -15 1475.07 233.304   9
   1 -14 -15 1313.99 258.159  11
  -1 -14  15 1098.43 226.580   4
  -1 -14  15 1450.38 246.347   7
   1 -14 -14 258.804 212.857   9
  -1 -14  14 293.113 210.465   7
   1  14 -14 786.487 317.013   3
   1 -14 -14 349.061 219.798  11
  -1 -14  14 398.387 195.798   4
   1 -14 -13 735.231 187.792   9
   1  14 -13 724.251 365.863   3
  -1 -14  13 574.944 198.694   4
   1 -14 -13 751.618 201.805  11
  -1 -14  13 771.008 210.944   7
  -1 -14  12 8017.99 528.462   7
   1 -14 -12 7930.82 543.592  11
  -1 -14  12 7999.22 526.081   4
   1 -14 -12 7650.66 529.997   9
  -1  14  12 7143.81 524.351   8
   1  14 -12 7701.92 657.053   3
   1 -14 -11 696.471 158.713   9
  -1 -14  11 449.623 167.961   7
  -1  14  11 640.375 148.698   8
   1  14 -11 512.375 281.292   3
   1 -14 -11 542.124 165.759  11
  -1 -14  11 533.204 140.928   4
  -1 -14  10 13362.8 878.202   7
   1  14 -10 14119.7 980.926   3
  -1  14  10 14152.8 916.504   2
  -1  14   9 686.892 168.800   2
   1  14  -9 976.774 264.677   3
  -1  14   8 1526.93 197.110   2
   1  14  -8 905.025 250.683   3
   1  14  -8 1223.95 201.651   1
  -1  14   7 11285.7 728.232   2
   1  14  -7 9816.53 737.200   1
   1  14  -7 11246.3 754.247   3
   1  14  -6 6778.43 554.911   3
  -1  14   6 8274.39 543.868   2
   1  14  -6 8060.64 558.974   1
  -1  14   5 87826.3 5353.76   2
   1  14  -5 85236.6 5355.42   3
  -1  14   5 83860.0 5372.20   1
  -1  14   4 16995.1 1087.27   1
  -1  14   4 16904.1 1067.07   2
   1  14  -4 15838.1 1059.77   3
  -1  14   3 187.769 122.760   2
   1  14  -3 119.464 100.974   3
  -1  14   2 35837.8 2318.78   2
   1  14  -2 36322.6 2300.63   3
  -1  14   2 38451.7 2311.19   3
  -1  14   1 104.035 103.584   3
  -1  14   1 190.439 130.005   2
   1  14  -1 162.160 68.2471   3
   1  14   0 101552. 6122.32   3
  -1  14   0 91758.0 6148.28   2
  -1  14   0 96365.1 6141.15   3
  -1  14  -1 3728.07 281.692   3
  -1  14  -2 2184.45 210.480   3
   1  14   2 2175.31 183.629   2
  -1  14  -3 9363.91 587.797   3
   1  14   3 8226.27 562.039   2
  -1  14  -4 4813.12 405.110   3
   1  14   4 5434.10 415.100   1
   1  14   4 5515.61 363.472   2
   1  14   5 1944.43 250.988   1
  -1  14  -5 1829.23 251.616   3
   1  14   5 2157.27 172.194   2
   1  14   6 44237.2 2785.98   2
   1  14   6 41799.7 2825.70   1
  -1  14  -6 41883.4 2801.89   1
  -1  14  -7 10149.5 689.580   1
  -1  14  -7 10354.3 735.436   3
  -1  14  -8 74.4880 252.804   3
  -1  14  -8 334.054 137.347   1
  -1  14  -9 3850.56 305.544   1
  -1  14  -9 2750.00 371.730   3
  -1 -14 -10 25842.9 1671.46   9
  -1  14 -10 28661.4 1777.33   3
   1 -14  10 25705.3 1670.34   7
  -1 -14 -10 27585.6 1677.13  11
  -1  14 -10 26808.4 1678.79  11
  -1  14 -11 202.748 199.849  11
  -1  14 -11 486.791 346.621   3
  -1 -14 -11 83.3205 183.160  11
   1 -14  11 165.353 136.744   4
  -1 -14 -11-16.7472 160.014   9
  -1  14 -12 6460.64 661.473   3
   1 -14  12 7940.03 532.067   4
  -1 -14 -12 7480.72 659.061   3
  -1 -14 -12 9183.12 565.271  11
  -1 -14 -12 7517.58 548.853   9
   1 -14  13 6403.03 416.035   4
  -1 -14 -13 5746.74 438.801   9
  -1 -14 -13 5345.98 438.552  11
  -1 -14 -13 5428.54 561.676   3
  -1  14 -13 5407.67 596.873   3
  -1 -14 -14 3819.46 393.300   9
  -1 -14 -14 4607.14 513.222   3
  -1 -14 -14 4636.42 401.146  11
  -1  14 -14 3838.31 544.116   3
  -1 -14 -15 2730.69 306.406  11
   1 -14  15 2100.48 224.995   4
  -1 -14 -15 2107.44 284.327   9
  -1 -14 -16 12117.1 799.272   9
  -1 -14 -16 11622.1 807.120  11
   1 -14  16 11873.9 777.290   4
   1  14  17 343.902 188.981   4
  -1 -14 -17 222.920 225.000  11
   1 -14  17 446.780 149.903   4
   1  14  18 16.8304 163.822   4
  -1 -14 -18-25.2271 189.807  11
  -1 -14 -19 121.738 160.518  11
   1  14  19 31.2724 130.806   4
   1  14  20 229.925 88.5209   4
  -1 -14 -20 229.042 105.710  11
  -1  14 -20 189.753 88.9952   8
  -1 -15  20 135.454 68.1755   5
  -1  15  20 423.015 96.5968   4
   1 -15 -19 3479.88 273.143  11
   1 -15 -18 1563.97 214.155  11
   1 -15 -17 103.320 211.853  11
  -1 -15  17 304.763 181.635   4
   1 -15 -16 1229.87 244.028  11
  -1 -15  16 1094.99 196.413   4
   1 -15 -15 548.832 218.138   9
   1 -15 -15 735.802 231.662  11
  -1 -15  15 254.697 207.592   4
  -1 -15  14 2421.94 232.484   4
   1 -15 -14 2094.36 249.779   9
   1  15 -14 1389.24 418.393   3
   1 -15 -14 1916.03 263.169  11
  -1 -15  14 2075.01 268.016   7
   1 -15 -13 12112.4 831.027  11
  -1 -15  13 13133.4 825.029   4
  -1 -15  13 12667.8 827.937   7
   1 -15 -13 13601.9 826.718   9
   1  15 -12 1446.77 352.749   3
  -1 -15  12 1430.18 186.802   4
  -1 -15  12 1440.32 205.217   7
  -1  15  12 1420.98 196.097   8
   1 -15 -12 1183.59 216.872  11
   1 -15 -12 1262.68 202.037   9
   1 -15 -11 100.796 155.182  11
  -1 -15  11 56.5033 131.712   7
  -1  15  11 271.928 147.260   8
   1 -15 -11 168.026 148.429   9
  -1 -15  11 27.5459 127.364   4
   1  15 -11-264.340 282.696   3
  -1 -15  10 182.494 138.805   4
   1  15 -10 44.4085 280.014   3
  -1 -15  10 208.442 138.997   7
  -1  15   9 56940.7 3566.41   2
   1  15  -9 56337.1 3599.79   3
   1  15  -8 82270.0 4842.02   1
   1  15  -8 67107.6 4830.46   3
  -1  15   8 81011.1 4816.84   2
   1  15  -7 16798.4 1082.65   1
   1  15  -7 14589.5 1080.14   3
  -1  15   7 16997.7 1064.31   2
  -1  15   6 6172.47 431.565   2
   1  15  -6 5632.84 438.698   1
   1  15  -6 5702.57 450.678   3
  -1  15   5 52570.2 3250.86   2
  -1  15   5 50319.9 3269.10   1
   1  15  -5 52046.6 3250.12   3
  -1  15   4 1132.72 197.455   1
  -1  15   4 1232.74 169.169   2
   1  15  -4 1167.21 160.937   3
  -1  15   3 81382.7 5225.17   2
   1  15  -3 85534.6 5213.90   3
  -1  15   2 1493.96 159.303   3
  -1  15   2 1405.08 169.533   2
   1  15  -2 1516.55 140.110   3
  -1  15   1 6248.33 454.330   2
  -1  15   1 6818.17 439.283   3
   1  15  -1 6219.66 415.102   3
  -1  15   0 975.724 146.137   3
  -1  15   0 1128.63 168.709   2
   1  15   0 1110.29 91.5869   3
  -1  15  -1 63695.8 3975.13   3
  -1  15  -2 5905.71 420.811   3
   1  15   2 5970.36 407.076   2
   1  15   3 53928.1 3264.62   2
  -1  15  -3 49913.9 3277.76   3
  -1  15  -4 86672.3 5347.48   3
   1  15   4 85114.9 5324.37   2
  -1  15  -5 6716.20 483.763   3
   1  15   5 6218.80 422.378   2
   1  15   5 6025.44 478.981   1
  -1  15  -6 2111.05 298.523   3
  -1  15  -6 2599.49 224.651   1
   1  15   6 2285.58 191.721   2
  -1  15  -7 157936. 10763.0   3
  -1  15  -7 183788. 10746.4   1
  -1  15  -8 10639.9 745.623   3
  -1  15  -8 9873.31 687.864   1
  -1  15  -9 15012.2 1054.44   3
  -1  15 -10 16.3837 305.315   3
  -1 -15 -10 183.481 151.652   9
  -1 -15 -10 270.820 165.147  11
  -1  15 -10 245.141 163.541  11
  -1 -15 -11 3109.10 290.432   9
  -1 -15 -11 3077.35 297.638  11
  -1  15 -11 3399.41 311.946  11
  -1  15 -11 2935.80 406.988   3
   1 -15  11 3585.34 257.629   4
  -1 -15 -12 1012.69 202.563   9
   1 -15  12 1018.17 166.272   4
  -1 -15 -12 622.382 314.187   3
  -1  15 -12 1134.37 381.504   3
  -1 -15 -12 1036.31 221.563  11
  -1 -15 -13 4863.63 385.125   9
  -1  15 -13 5933.80 542.091   3
  -1 -15 -13 5088.51 403.452  11
   1 -15  13 4901.05 358.834   4
  -1  15 -14 8076.77 723.632   3
  -1 -15 -14 9244.67 710.753   3
  -1 -15 -14 8084.48 596.513  11
  -1 -15 -14 8843.24 593.044   9
   1 -15  14 8085.75 569.813   4
  -1 -15 -15 5992.77 483.923   9
   1 -15  15 6669.68 454.562   4
  -1 -15 -15 6384.66 490.626  11
   1 -15  16 1320.89 184.583   4
  -1 -15 -16 1176.24 237.671   9
  -1 -15 -16 1176.02 248.435  11
   1 -15  17 2467.02 217.797   4
   1  15  17 2267.85 241.076   4
  -1 -15 -17 2570.17 275.932  11
   1  15  18 485.271 158.119   4
  -1 -15 -18 360.569 181.906  11
   1  15  19 2853.13 219.912   4
  -1 -15 -19 2556.43 238.882  11
  -1 -15 -20 213.963 95.5633  11
   1  15  20 282.235 80.1594   4
  -1  15 -20 112.231 79.7586   8
  -1 -16  19 138.879 112.768   5
   1 -16 -19 440.378 134.157  11
   1 -16 -18 247.979 178.419  11
  -1 -16  17 13520.2 884.051   4
   1 -16 -17 13819.0 898.046  11
  -1 -16  16 1335.00 203.995   4
   1 -16 -16 1431.88 241.687  11
   1 -16 -15 6599.41 503.513  11
  -1 -16  15 7025.70 485.608   4
   1 -16 -15 6732.62 498.170   9
   1  16 -14 2043.60 370.627   3
  -1 -16  14 1353.60 248.782   7
   1 -16 -14 1543.91 249.311  11
  -1 -16  14 1709.04 211.591   4
   1 -16 -14 1893.32 233.261   9
  -1 -16  13 1767.03 215.104   7
   1 -16 -13 1940.56 258.556  11
   1 -16 -13 1760.12 224.425   9
  -1 -16  13 1681.63 217.360   4
   1  16 -13 1773.75 411.936   3
  -1 -16  12 1731.57 196.879   4
  -1 -16  12 1436.81 222.035   7
   1 -16 -12 1648.08 225.658  11
   1 -16 -12 1442.23 202.230   9
   1  16 -12 2006.69 378.858   3
  -1  16  12 1548.72 200.012   8
   1 -16 -11 10793.9 744.720   9
  -1 -16  11 11897.4 744.254   4
   1 -16 -11 11348.5 751.880  11
  -1 -16  11 12185.6 753.357   7
  -1  16  11 11144.1 741.551   8
   1  16 -11 11258.7 862.839   3
  -1 -16  10 1305.87 171.417   4
   1 -16 -10 1383.06 174.470  11
  -1 -16  10 1533.46 175.919   7
   1  16 -10 1023.94 305.951   3
  -1  16   9 6900.70 492.050   2
   1  16  -9 6348.30 549.907   3
   1  16  -8 961.340 237.214   3
   1  16  -8 1061.72 201.903   1
  -1  16   8 602.522 165.538   2
   1  16  -7 28198.2 1887.20   1
  -1  16   7 29722.2 1873.99   2
   1  16  -7 30206.7 1892.27   3
   1  16  -6 9959.81 718.171   1
   1  16  -6 10580.5 719.697   3
  -1  16   6 10590.2 707.114   2
  -1  16   5 32485.6 2031.37   2
   1  16  -5 31566.6 2029.69   3
   1  16  -4 5795.98 406.553   3
  -1  16   4 5477.53 411.399   2
  -1  16   3 71.0057 135.611   2
   1  16  -3 194.942 107.783   3
  -1  16   2 1958.63 182.792   3
  -1  16   2 1759.08 207.708   2
   1  16  -2 1911.14 160.327   3
  -1  16   1 189572. 12684.3   3
   1  16  -1 222767. 12673.7   3
  -1  16   1 185503. 12694.2   2
  -1  16   0 74286.5 4535.47   3
  -1  16   0 69727.7 4545.24   2
   1  16   0 73040.7 4513.38   3
  -1  16  -1 22536.4 1433.54   3
  -1  16  -2 537.561 139.741   3
   1  16   2 595.346 126.754   2
  -1  16  -3 6672.23 439.582   3
   1  16   3 5652.89 413.457   2
   1  16   4 257.949 106.613   2
  -1  16  -4 281.170 172.067   3
   1  16   5 9916.70 648.887   2
   1  16   5 9467.30 697.660   1
  -1  16  -5 10622.3 703.927   3
  -1  16  -6 5901.71 447.116   3
  -1  16  -6 4596.69 377.813   1
   1  16   6 5394.42 359.617   2
  -1  16  -7 28497.1 1816.39   1
  -1  16  -7 28464.5 1848.43   3
  -1  16  -8-219.684 254.724   3
  -1  16  -8-34.2081 127.483   1
  -1  16  -9 15150.6 1074.62   3
  -1 -16 -10 3153.40 293.109  11
  -1 -16 -10 3856.34 286.285   9
  -1  16 -10 3665.37 417.134   3
  -1 -16 -11 22823.4 1415.98   9
   1 -16  11 22568.5 1409.29   4
  -1 -16 -11 22268.3 1421.11  11
  -1  16 -11 18789.7 1516.39   3
  -1 -16 -12 1901.35 235.983   9
  -1 -16 -12 1813.37 339.303   3
   1 -16  12 1780.21 197.569   4
  -1 -16 -12 1565.40 243.157  11
  -1 -16 -13 327.255 306.222   3
   1 -16  13 426.759 166.463   4
  -1 -16 -13 327.645 208.545   9
  -1 -16 -13 399.375 227.526  11
  -1  16 -13 339.489 386.106   3
  -1 -16 -14-5.65557 237.710  11
   1 -16  14 16.2909 167.158   4
  -1 -16 -14 256.972 214.478   9
   1 -16  15 7781.89 526.953   4
  -1 -16 -15 7656.28 559.744   9
  -1 -16 -15 7568.06 561.451  11
   1 -16  16 191.186 152.534   4
  -1 -16 -16-38.9871 210.743   9
  -1 -16 -16 153.926 237.124  11
   1 -16  17 1552.49 174.939   4
  -1 -16 -17 1723.91 247.094  11
   1  16  17 1906.05 225.446   4
  -1 -16 -18 1433.17 202.422  11
   1  16  18 494.115 174.550   4
   1  16  19 308.023 114.093   4
  -1 -16 -19 143.513 141.874  11
  -1 -16 -20 100.921 87.1939  11
   1  16  20 186.009 78.1608   4
   1 -17 -19 1484.66 160.255  11
  -1 -17  19 1268.28 142.409   5
   1 -17 -18 2888.20 263.416  11
   1 -17 -17 128.995 194.535  11
  -1 -17  16 544.780 188.975   4
   1 -17 -16 657.525 224.715  11
   1 -17 -15 3033.68 295.500   9
   1 -17 -15 3287.20 317.874  11
  -1 -17  15 2944.80 281.573   4
   1 -17 -14 4898.58 387.404   9
  -1 -17  14 5214.81 381.027   4
  -1 -17  14 4949.06 385.239   7
   1 -17 -14 4761.74 401.257  11
   1  17 -14 4567.33 558.973   3
  -1 -17  13 1374.16 197.577   4
   1 -17 -13 1393.06 225.840  11
   1 -17 -13 1343.09 214.156   9
  -1 -17  13 1260.53 226.005   7
   1  17 -13 1171.75 373.664   3
  -1 -17  12 3723.38 294.895   4
  -1  17  12 3362.37 291.574   8
  -1 -17  12 3907.35 289.846   7
   1 -17 -12 3504.87 304.608  11
   1  17 -12 2676.83 437.898   3
   1 -17 -12 3499.30 295.784   9
   1  17 -11 182.333 312.675   3
  -1 -17  11-62.9762 130.713   7
   1 -17 -11-51.2440 155.942   9
  -1 -17  11 100.679 131.271   4
  -1  17  11 238.402 145.748   8
   1 -17 -11 161.224 154.735  11
   1  17 -10 4982.36 491.039   3
  -1 -17  10 5034.43 388.244   7
  -1 -17  10 5403.92 379.026   4
   1 -17 -10 5815.19 387.488  11
   1  17  -9 6866.38 573.105   3
  -1  17   9 7259.52 516.965   2
  -1  17   8 35730.1 2233.53   2
   1  17  -8 35985.7 2257.69   3
   1  17  -8 33544.5 2249.58   1
  -1  17   7 6634.42 471.821   2
   1  17  -7 6069.54 477.225   1
   1  17  -7 6307.13 494.340   3
  -1  17   6 13026.6 867.246   2
   1  17  -6 12976.5 872.743   3
   1  17  -6 12932.5 881.691   1
  -1  17   5 2854.21 278.144   2
   1  17  -5 3102.98 275.137   3
   1  17  -4 22908.6 1466.96   3
  -1  17   4 23163.2 1477.80   2
   1  17  -3 13496.0 850.127   3
  -1  17   3 12590.6 866.179   2
  -1  17   2 7544.18 532.379   2
  -1  17   2 7645.19 515.805   3
   1  17  -2 7618.84 502.031   3
  -1  17   1 5663.35 383.490   3
  -1  17   1 5391.66 407.179   2
   1  17  -1 5274.87 357.853   3
   1  17   0 53741.7 3391.59   3
  -1  17   0 54740.7 3429.63   2
  -1  17   0 57133.0 3416.12   3
  -1  17  -1 2592.56 227.152   3
  -1  17  -2 127580. 7658.50   3
   1  17   2 119568. 7649.76   2
   1  17   3 42658.7 2598.52   2
  -1  17  -3 39766.1 2610.76   3
  -1  17  -4 29068.1 1827.23   3
   1  17   4 28328.4 1802.06   2
  -1  17  -5 883.143 218.971   3
   1  17   5 800.460 121.034   2
  -1  17  -6 37859.8 2770.68   3
  -1  17  -6 48296.5 2757.91   1
  -1  17  -7 35677.0 2219.03   1
  -1  17  -7 33842.6 2247.21   3
  -1  17  -8 41284.4 3172.38   3
  -1  17  -8 56621.8 3156.95   1
  -1  17  -9 9299.64 723.620   3
  -1 -17 -10 2547.57 229.278   9
  -1  17 -10 2241.06 410.595   3
  -1 -17 -10 2717.16 252.100  11
  -1 -17 -11 499.541 165.299   9
   1 -17  11 490.388 128.461   4
  -1 -17 -11 364.939 171.488  11
  -1  17 -11 493.474 316.793   3
  -1  17 -12 6591.73 618.062   3
  -1 -17 -12 6141.44 451.637   9
   1 -17  12 6495.13 432.369   4
  -1 -17 -12 6037.10 456.662  11
  -1 -17 -12 5589.36 567.995   3
  -1 -17 -13 1556.23 227.702   9
   1 -17  13 1024.47 185.536   4
  -1  17 -13 768.794 379.267   3
  -1 -17 -13 1322.70 239.459  11
  -1 -17 -13 1141.90 335.384   3
  -1 -17 -14 9694.00 669.589   9
  -1 -17 -14 9706.37 677.834  11
  -1  17 -14 7963.76 795.223   3
   1 -17  14 10191.4 650.344   4
  -1 -17 -15 361.861 234.338  11
  -1 -17 -15-66.0827 214.861   9
   1 -17  15 91.8082 159.047   4
  -1 -17 -16 968.932 228.144   9
   1 -17  16 962.649 163.273   4
  -1 -17 -16 830.619 233.478  11
  -1 -17 -17 1662.76 242.891  11
   1  17  17 1826.99 222.857   4
   1  17  18 2877.73 246.222   4
  -1 -17 -18 2997.96 267.470  11
  -1 -17 -19 219.264 135.907  11
   1  17  19 123.934 117.382   4
   1  17  20 223.563 73.0822   4
  -1 -17 -20 152.278 83.5203  11
  -1 -18  19-18.4715 96.3090   5
   1 -18 -19 244.170 118.183  11
   1 -18 -18 2542.04 235.839  11
   1 -18 -17 1221.99 214.462  11
   1 -18 -16 8861.35 658.604  11
  -1 -18  16 10253.5 649.517   4
   1 -18 -15 2867.35 301.155  11
  -1 -18  15 2930.65 269.113   4
   1 -18 -15 2753.19 278.356   9
   1  18 -14 123.589 338.492   3
   1 -18 -14 21.3366 216.134  11
   1 -18 -14 181.358 193.691   9
  -1 -18  14 220.837 185.393   4
   1  18 -13 99.8582 315.000   3
   1 -18 -13 165.797 181.089   9
  -1 -18  13 158.715 219.244   7
   1 -18 -13 384.341 193.231  11
  -1 -18  13-31.8475 160.151   4
   1  18 -12 6211.66 639.280   3
  -1 -18  12 8265.12 525.100   4
   1 -18 -12 7322.66 530.729  11
  -1  18  12 7405.65 518.508   8
  -1 -18  12 8906.43 542.929   7
   1 -18 -12 7009.24 523.855   9
   1  18 -11 7406.75 598.777   3
   1 -18 -11 6806.40 466.472  11
  -1  18  11 6210.37 450.895   8
  -1 -18  11 6663.01 472.542   7
  -1 -18  11 6456.81 459.611   4
   1 -18 -11 6913.40 459.773   9
  -1 -18  10 26341.8 1684.97   4
  -1  18  10 27578.8 1682.26   8
   1 -18 -10 26623.6 1684.88   9
   1  18 -10 23003.1 1763.43   3
  -1  18  10 26920.0 1680.76   6
   1 -18 -10 27373.2 1690.28  11
   1  18  -9 4126.54 418.072   3
  -1  18   9 4336.39 353.400   2
   1  18  -8 3260.46 334.607   3
  -1  18   8 2665.58 271.812   2
  -1  18   7 13458.7 883.961   2
   1  18  -7 13817.0 902.483   3
   1  18  -7 12348.8 891.234   1
   1  18  -6 101773. 6009.01   1
   1  18  -6 94509.8 5994.52   3
  -1  18   6 92963.7 5990.94   2
   1  18  -5 39710.3 2491.79   3
  -1  18   5 39149.1 2495.71   2
  -1  18   4 10401.3 700.368   2
   1  18  -4 10132.9 684.709   3
  -1  18   3 10008.6 708.423   1
  -1  18   3 10497.6 689.728   2
   1  18  -3 9881.07 662.829   3
   1  18  -2 74891.5 4803.63   3
  -1  18   2 79941.5 4830.05   2
  -1  18   2 78986.0 4816.63   3
   1  18  -1 1488.70 136.507   3
  -1  18   1 1912.10 175.773   3
  -1  18   1 1328.74 199.428   2
   1  18   0 96100.7 6237.52   3
  -1  18   0 114587. 6283.49   2
  -1  18   0 105035. 6262.15   3
  -1  18  -1 22427.8 1432.80   3
   1  18   2 508.591 133.312   2
  -1  18  -2 445.048 160.085   3
   1  18   3 26204.7 1690.10   2
  -1  18  -3 27452.1 1707.29   3
   1  18   4 63079.0 3975.01   2
  -1  18  -4 64802.5 3998.13   3
  -1  18  -5 68606.7 4204.38   3
   1  18   5 66090.0 4172.58   2
  -1  18  -6 49731.6 3071.80   1
  -1  18  -6 47511.3 3092.03   3
  -1  18  -7 307.699 243.902   3
  -1  18  -7 105.778 124.223   1
  -1  18  -8 1382.98 184.993   1
  -1  18  -8 1151.46 307.675   3
  -1  18  -9 10804.6 777.827   3
  -1 -18  -9 10102.0 677.841  11
  -1 -18 -10 21565.3 1406.86  11
  -1 -18 -10 21988.2 1406.17   9
  -1  18 -10 25530.3 1519.19   3
  -1 -18 -11 11241.0 749.784   9
  -1 -18 -11 11952.6 754.991  11
  -1  18 -11 9606.23 862.714   3
  -1 -18 -12 3445.83 303.541   9
  -1 -18 -12 3093.66 408.730   3
  -1  18 -12 2773.81 452.203   3
   1 -18  12 3304.60 271.669   4
  -1 -18 -12 3374.22 309.366  11
   1 -18  13 3409.76 259.453   4
  -1 -18 -13 2783.45 299.137   9
  -1 -18 -13 2395.07 297.636  11
  -1  18 -13 2768.03 470.560   3
  -1 -18 -14 1794.34 263.696  11
  -1 -18 -14 1724.40 261.718   9
   1 -18  14 2062.26 206.391   4
   1 -18  15 338.473 158.731   4
  -1 -18 -15 357.341 225.639  11
  -1 -18 -15 519.539 222.444   9
  -1 -18 -16 7685.34 571.584  11
  -1 -18 -16 8187.11 560.964   9
  -1 -18 -17 1314.30 226.527  11
   1  18  18 1328.43 166.346   4
  -1 -18 -18 955.883 192.415  11
  -1  18 -19-37.5265 102.720   8
  -1 -18 -19-189.423 130.917  11
   1  18  19 39.0757 115.201   4
   1  18  20 273.164 67.2453   4
  -1 -19  19 2495.82 193.636   5
   1 -19 -19 2800.45 208.425  11
   1 -19 -18 90.9381 152.370  11
  -1 -19  18 31.6066 128.080   5
   1 -19 -17 1355.39 214.334  11
   1 -19 -16 714.503 211.816  11
   1 -19 -15 6716.78 508.875   9
  -1 -19  15 7344.09 504.631   4
   1 -19 -15 7436.10 525.587  11
  -1 -19  14 464.872 198.826   4
   1 -19 -14 676.782 230.297  11
   1  19 -14 502.883 309.175   3
   1 -19 -14 564.658 192.389   9
   1  19 -13 9169.76 877.607   3
  -1 -19  13 11167.6 747.644   4
   1 -19 -13 11665.0 766.216  11
   1 -19 -13 11869.3 754.743   9
  -1 -19  12 87.8317 180.371   7
  -1 -19  12 92.0149 151.475   4
   1 -19 -12 25.8933 169.785   9
  -1  19  12 39.6333 152.696   8
   1 -19 -12 29.5551 190.566  11
   1  19 -12 262.018 302.672   3
   1 -19 -11 1076.05 208.499  11
  -1  19  11 1129.94 178.222   8
  -1 -19  11 1588.14 183.203   7
   1  19 -11 2113.27 355.981   3
  -1 -19  11 1852.93 199.333   4
   1 -19 -11 1213.45 188.028   9
  -1 -19  10 1824.26 188.409   4
   1 -19 -10 1834.68 198.416  11
   1 -19 -10 1772.79 186.425   9
  -1  19  10 1515.34 161.435   6
   1  19 -10 1749.97 329.063   3
  -1  19   9 57372.6 3590.23   2
   1  19  -9 56446.2 3619.43   3
   1  19  -8 8734.51 634.704   3
  -1  19   8 8287.67 599.277   2
   1  19  -7 42451.6 2991.90   1
  -1  19   7 48815.1 2985.75   2
   1  19  -7 50810.2 3000.56   3
  -1  19   6 2556.08 256.396   2
   1  19  -6 2295.45 267.301   3
   1  19  -5 63437.8 4194.26   3
  -1  19   5 71499.8 4205.73   2
  -1  19   4 23620.0 1464.67   2
   1  19  -4 21989.5 1448.94   3
   1  19  -3 45870.1 2813.87   3
  -1  19   3 42519.6 2849.46   1
  -1  19   3 45320.5 2833.41   2
  -1  19   2 5938.48 391.964   3
   1  19  -2 5101.33 370.229   3
  -1  19   2 5347.73 411.823   2
  -1  19   1 61456.2 3705.75   2
   1  19  -1 54727.6 3668.47   3
  -1  19   1 67108.2 3692.91   3
   1  19   0 51251.4 3090.82   3
  -1  19   0 46358.7 3113.65   3
  -1  19   0 48855.1 3133.24   2
  -1  19  -1 15394.4 1003.92   3
   1  19   2 11601.8 758.704   2
  -1  19  -2 11241.0 767.043   3
   1  19   3 124769. 7863.36   2
  -1  19  -3 128820. 7875.81   3
   1  19   4 1519.60 172.620   2
  -1  19  -4 1838.04 235.649   3
  -1  19  -5 307.408 205.481   3
   1  19   5 160.002 105.770   2
  -1  19  -6 14487.1 1041.58   3
  -1  19  -6 16122.9 1016.94   1
  -1  19  -7 68680.2 4344.55   3
  -1  19  -7 68980.6 4316.29   1
  -1  19  -8 796.968 291.227   3
  -1 -19  -9 9032.65 613.763   9
  -1 -19  -9 10094.6 618.522  11
  -1 -19 -10 40.7610 172.180  11
  -1 -19 -10 121.390 144.014   9
  -1  19 -10-292.213 282.773   3
  -1  19 -11-189.076 366.560   3
  -1 -19 -11 298.398 172.437   9
  -1 -19 -11 142.571 200.985  11
  -1 -19 -12 4422.39 373.109  11
   1 -19  12 4274.62 329.858   4
  -1 -19 -12 4531.92 353.019   9
  -1  19 -12 4398.95 532.001   3
  -1  19 -13 9441.68 790.554   3
  -1 -19 -13 9156.72 643.156   9
   1 -19  13 9485.75 623.684   4
  -1 -19 -13 9404.63 658.871  11
  -1 -19 -14 306.884 237.641  11
  -1 -19 -14 396.245 223.996   9
   1 -19  14 247.112 155.505   4
  -1 -19 -15 6981.71 537.548   9
  -1 -19 -15 7728.86 549.769  11
   1 -19  15 7584.87 506.762   4
  -1 -19 -16 1868.97 246.360  11
  -1 -19 -16 1125.18 238.367   9
  -1 -19 -17 3319.10 308.794  11
  -1 -19 -18-7.16575 168.032  11
   1  19  18 71.4302 149.780   4
   1  19  19 1908.68 151.815   4
  -1 -19 -19 1691.49 159.317  11
  -1  20  20 148.120 63.5797   4
  -1 -20  19 29.7158 75.6631   5
   1 -20 -19 23.6099 98.1298  11
   1 -20 -18 646.504 154.874  11
  -1 -20  18 577.691 131.273   5
  -1  20  17 3325.23 277.619   4
   1 -20 -17 2909.02 283.031  11
   1 -20 -16 956.231 221.057  11
   1 -20 -15 1518.18 226.568   9
  -1 -20  15 1875.78 227.081   4
   1 -20 -15 1555.49 246.837  11
   1 -20 -14-235.974 207.720  11
   1 -20 -14 78.7131 182.210   9
  -1 -20  14 18.0394 187.680   4
   1 -20 -13 2289.81 242.821   9
   1 -20 -13 2082.39 257.225  11
  -1 -20  13 2273.57 226.455   4
   1 -20 -12 4543.28 359.405  11
   1 -20 -12 4807.94 353.293   9
   1  20 -12 3893.78 489.990   3
  -1 -20  12 4768.86 372.884   7
  -1 -20  12 4347.90 342.297   4
   1  20 -11 12272.5 865.572   3
  -1 -20  11 11048.7 745.392   7
  -1 -20  11 11363.1 739.613   4
   1 -20 -11 11415.6 743.646  11
   1 -20 -11 10796.2 733.072   9
  -1 -20  10 11284.9 726.326   4
   1 -20 -10 10772.6 720.582   9
   1  20 -10 11301.3 828.781   3
   1 -20 -10 11185.3 731.933  11
  -1 -20   9 12308.6 803.366   4
   1  20  -9 13132.5 898.085   3
  -1 -20   9 12547.6 810.338   7
  -1  20   8 3157.99 291.932   2
   1  20  -8 2928.42 347.628   3
   1  20  -7 57325.7 3647.63   3
   1  20  -7 58047.7 3655.15   1
  -1  20   7 57979.4 3639.19   2
  -1  20   6 25600.2 1562.18   2
   1  20  -6 22827.2 1557.09   3
  -1  20   5 32958.6 2045.87   2
   1  20  -5 31246.2 2034.21   3
  -1  20   4 3655.54 340.655   2
   1  20  -4 4217.69 318.146   3
   1  20  -3 4778.44 348.728   3
  -1  20   3 4705.49 381.445   2
   1  20  -2 2540.21 205.287   3
  -1  20   2 2262.90 257.815   2
  -1  20   2 2416.95 227.749   3
  -1  20   1 28343.7 1774.46   2
   1  20  -1 27769.5 1731.62   3
  -1  20   1 26930.8 1749.60   3
  -1  20   0 69936.0 4136.31   2
   1  20   0 63908.8 4086.18   3
  -1  20   0 68601.6 4113.42   3
  -1  20  -1 120869. 7520.77   3
  -1  20  -2 2344.73 248.574   3
   1  20   2 2433.83 241.783   2
  -1  20  -3 255.351 186.119   3
   1  20   3 104.492 138.955   2
   1  20   4 14848.2 966.228   2
  -1  20  -4 14933.2 994.873   3
   1  20   5 51183.9 3095.93   2
  -1  20  -5 46399.0 3121.22   3
  -1  20  -6 8297.44 639.408   3
  -1  20  -6 8943.98 603.946   1
  -1  20  -7 4615.78 375.790   1
  -1  20  -7 5591.72 447.602   3
  -1  20  -8 4558.51 448.282   3
  -1 -20  -9 529.494 157.729  11
  -1 -20  -9 523.040 139.592   9
  -1  20  -9 265.134 283.305   3
  -1 -20 -10 6631.97 476.312  11
  -1  20 -10 6229.24 602.184   3
  -1 -20 -10 6749.47 467.404   9
  -1 -20 -11 9263.77 601.213   9
  -1 -20 -11 8930.26 605.901  11
  -1 -20 -12 1528.14 219.211   9
  -1 -20 -12 1228.84 221.708  11
  -1  20 -12 1156.36 346.217   3
  -1 -20 -13 68.8454 207.105   9
  -1  20 -13 787.665 393.928   3
  -1 -20 -13 247.452 210.018  11
   1 -20  13 537.575 160.522   4
  -1 -20 -14 640.224 225.930   9
   1 -20  14 1101.29 173.052   4
  -1 -20 -14 509.157 233.689  11
  -1 -20 -15 1684.04 263.874  11
  -1 -20 -15 1835.14 253.048   9
  -1 -20 -16 6728.98 508.875   9
  -1 -20 -16 7511.92 521.077  11
  -1 -20 -17 1458.98 221.284  11
  -1 -20 -18-95.9957 165.783  11
   1  20  18-14.3968 146.435   4
  -1  20 -19-14.8703 82.5572   8
  -1 -20 -19-49.6486 114.804  11
   1  20  19-29.4312 108.926   4
  -1 -21  19 234.910 70.7873   5
   1 -21 -19 315.358 93.0389  11
  -1 -21  18 2658.57 236.579   5
   1 -21 -18 3032.03 250.411  11
   1 -21 -17-58.0179 170.577  11
  -1 -21  17-196.913 155.140   5
  -1  21  17-73.9293 173.290   4
   1 -21 -16 1936.45 245.173  11
   1 -21 -15-73.7929 181.207   9
   1 -21 -15-9.97901 205.539  11
  -1 -21  14 8557.07 583.899   4
   1 -21 -14 8140.72 584.633   9
   1 -21 -14 8763.89 598.304  11
   1 -21 -13 30.9510 209.329  11
   1 -21 -13-129.944 175.470   9
   1  21 -13 350.869 337.777   3
  -1 -21  13 121.743 163.483   4
   1 -21 -12 8492.90 579.634  11
  -1 -21  12 8773.84 562.241   4
   1 -21 -12 8480.77 565.208   9
   1 -21 -11 60.8595 170.435  11
   1  21 -11-120.690 301.786   3
  -1 -21  11 138.466 173.095   4
   1 -21 -11 24.0527 153.102   9
   1  21 -10 16742.5 1227.58   3
   1 -21 -10 17844.9 1139.55  11
  -1 -21  10 17799.4 1138.17   4
   1 -21 -10 18024.2 1133.60   9
  -1 -21   9 109.260 126.498   7
   1  21  -9-83.1283 246.537   3
  -1 -21   9 221.319 126.100   4
   1 -21  -9 178.439 152.698  11
  -1  21   8 96594.4 6287.11   2
   1  21  -8 106307. 6311.92   3
   1  21  -7 369.404 202.551   3
  -1  21   7 436.545 176.355   2
   1  21  -6 18941.5 1196.89   3
  -1  21   6 17459.1 1192.66   2
  -1  21   5 3097.37 298.035   2
   1  21  -5 2884.62 273.861   3
   1  21  -4 128758. 7814.46   3
  -1  21   4 121441. 7827.91   2
  -1  21   3 10394.6 704.735   2
   1  21  -3 10062.0 673.796   3
   1  21  -2 34274.8 2300.42   3
  -1  21   2 37795.8 2336.63   2
  -1  21   2 40018.4 2317.79   3
   1  21  -1 9681.82 671.136   3
  -1  21   1 10681.2 727.735   2
  -1  21   1 12187.5 704.511   3
  -1  21   0 2975.42 274.824   3
  -1  21   0 3650.28 330.508   2
  -1  21  -1 10900.0 734.147   3
   1  21   2 69210.7 4053.59   2
  -1  21  -2 60427.7 4050.77   3
  -1  21  -3 2360.51 259.556   3
   1  21   3 2633.37 237.762   2
   1  21   4 97616.5 6180.08   2
  -1  21  -4 101662. 6200.97   3
  -1  21  -5 14702.2 977.222   3
   1  21   5 14220.5 934.808   2
  -1  21  -6 10250.8 704.185   3
  -1  21  -6 9336.31 662.272   1
  -1  21  -7 1097.31 165.679   1
  -1  21  -7 747.159 258.400   3
  -1  21  -8 38881.8 2512.90   3
  -1  21  -9 1348.11 337.859   3
  -1 -21  -9 1885.26 213.893  11
  -1 -21  -9 1564.48 192.155   9
  -1  21 -10 10793.7 815.192   3
  -1 -21 -10 10006.8 673.397   9
  -1 -21 -10 10231.1 679.465  11
  -1 -21 -11 317.015 178.563   9
  -1 -21 -11 357.781 201.500  11
  -1  21 -11 612.065 336.802   3
  -1  21 -12 10577.7 801.609   3
  -1 -21 -12 9713.68 654.544  11
  -1 -21 -12 8785.25 641.116   9
  -1 -21 -13 5082.68 404.678   9
  -1 -21 -13 5444.80 419.412  11
  -1 -21 -14 7813.73 556.982   9
  -1 -21 -14 7830.59 567.343  11
  -1 -21 -15 489.441 227.474  11
  -1 -21 -15 415.199 211.628   9
  -1 -21 -16 542.582 197.278   9
  -1 -21 -16-105.428 220.206  11
  -1 -21 -17 255.108 182.442  11
  -1 -21 -18 3696.91 306.055  11
   1  21  18 4085.89 296.650   4
  -1 -21 -19 164.439 108.849  11
   1  21  19 189.313 98.0412   4
  -1  22  19 35.5560 97.6572   4
   1 -22 -19 5.10331 80.8884  11
   1 -22 -18 660.557 144.002  11
  -1 -22  18 709.584 120.204   5
  -1  22  18 759.586 151.041   4
  -1  22  17 5380.66 370.287   4
  -1 -22  17 4851.91 356.537   5
   1 -22 -17 4638.93 367.860  11
   1 -22 -16 2615.58 266.513  11
   1 -22 -15 370.619 215.181  11
   1 -22 -15 294.363 180.404   9
   1 -22 -14 875.517 230.489  11
   1 -22 -14 1070.01 197.309   9
   1 -22 -13 97.4028 184.169   9
   1 -22 -13 298.127 200.284  11
  -1 -22  12 2113.21 213.774   4
   1 -22 -12 1713.07 221.333   9
   1  22 -12 1553.57 372.081   3
   1 -22 -12 1572.47 233.093  11
  -1 -22  11 8695.48 570.114   4
   1 -22 -11 7829.79 561.668   9
   1  22 -11 7448.83 676.305   3
   1 -22 -11 8918.48 575.764  11
  -1 -22  10 8203.50 600.141   7
   1  22 -10 9273.14 697.082   3
   1 -22 -10 8762.25 587.306   9
  -1 -22  10 9490.70 593.272   4
   1 -22 -10 8604.55 597.539  11
   1  22  -9 3602.90 391.219   3
   1 -22  -9 3238.23 281.826  11
  -1 -22   9 3464.08 283.248   7
  -1 -22   9 3817.66 281.658   4
   1  22  -8 391.918 228.480   3
  -1  22   8 632.638 180.594   2
   1  22  -7 19652.8 1363.66   3
  -1  22   7 21799.2 1360.99   2
  -1  22   6 70267.9 4331.95   2
   1  22  -6 67741.3 4328.60   3
  -1  22   5 71520.0 4529.62   2
   1  22  -5 72681.5 4517.08   3
  -1  22   4 7102.14 528.887   2
   1  22  -4 7199.41 502.029   3
  -1  22   3 1290.76 213.432   2
   1  22  -3 1112.29 156.500   3
  -1  22   2 3401.28 338.343   2
  -1  22   2 3469.40 290.767   3
   1  22  -2 3626.35 268.106   3
  -1  22   1 21181.4 1345.41   2
  -1  22   1 20054.5 1314.61   3
  -1  22   0 90761.9 5733.05   3
  -1  22   0 93967.9 5760.10   2
  -1  22  -1 59807.1 3887.43   3
   1  22   1 64842.1 3897.50   2
  -1  22  -2 18365.3 1173.99   3
   1  22   2 17569.7 1168.04   2
   1  22   3 18558.4 1175.22   2
  -1  22  -3 17586.7 1185.41   3
  -1  22  -4 8391.05 657.963   3
   1  22   4 9951.86 633.842   2
  -1  22  -5 66633.3 4054.70   3
   1  22   5 63044.0 4022.12   2
  -1  22  -6 7314.94 562.139   3
  -1  22  -7 6563.53 512.184   3
  -1  22  -7 5882.96 455.355   1
  -1 -22  -8 663.943 151.111   9
  -1  22  -8 726.353 283.664   3
  -1 -22  -8 567.018 167.479  11
  -1 -22  -9 5103.45 354.003   9
  -1 -22  -9 4637.56 355.765  11
  -1  22  -9 4143.02 485.852   3
  -1  22 -10 11570.0 927.449   3
  -1 -22 -10 12674.9 827.339  11
  -1 -22 -10 12598.2 817.394   9
  -1 -22 -11 8377.04 583.083   9
  -1 -22 -11 8802.07 593.972  11
  -1  22 -11 8223.15 723.181   3
  -1  22 -12-61.3176 354.746   3
  -1 -22 -12 269.438 193.190   9
  -1 -22 -12 101.740 196.759  11
  -1 -22 -13 3073.92 305.434  11
  -1  22 -13 2932.16 464.126   3
  -1 -22 -13 2748.96 296.457   9
  -1 -22 -14 106.306 209.339   9
  -1 -22 -14 417.991 230.329  11
  -1 -22 -15 3748.11 354.235  11
  -1 -22 -15 4140.04 336.368   9
  -1 -22 -16 1154.16 211.120   9
  -1 -22 -16 1418.54 227.059  11
  -1 -22 -17 2467.98 248.303  11
   1  22  18 42.6467 136.374   4
  -1  22 -18 84.7923 108.285   8
  -1 -22 -18 190.181 149.674  11
  -1 -22 -19 230.944 103.326  11
   1  22  19 250.955 91.5571   4
  -1  23  19 3547.82 247.178   4
  -1  23  18 261.204 127.044   4
  -1 -23  18 320.227 98.9882   5
   1 -23 -18 334.709 128.036  11
  -1  23  17 698.372 170.238   4
   1 -23 -17 592.470 166.720  11
  -1 -23  17 704.198 144.117   5
  -1 -23  16 181.460 157.822   5
   1 -23 -16 165.635 184.902  11
   1 -23 -15 11834.7 747.046  11
   1 -23 -15 10509.9 734.086   9
   1 -23 -14 1481.94 213.757   9
   1 -23 -14 1489.24 239.894  11
   1  23 -13 5765.50 571.706   3
   1 -23 -13 6012.78 442.586  11
   1 -23 -13 5667.97 427.062   9
   1 -23 -12 869.704 210.080  11
   1  23 -12 1247.90 319.959   3
   1 -23 -12 560.231 178.860   9
   1 -23 -11 377.544 161.381   9
   1  23 -11 499.782 306.298   3
   1 -23 -11 720.813 187.858  11
   1  23 -10 455.766 281.457   3
   1 -23 -10 365.732 147.893   9
   1 -23 -10 370.993 161.445  11
   1 -23  -9 55862.9 3372.39  11
   1  23  -9 48465.6 3432.62   3
  -1  23   8 590.693 183.280   2
   1  23  -8 549.332 233.378   3
   1  23  -7 77392.2 5021.67   3
  -1  23   7 82637.6 5021.30   2
   1  23  -6 815.212 192.319   3
  -1  23   6 701.462 199.207   2
  -1  23   5 648.108 201.083   2
   1  23  -5 475.691 170.997   3
  -1  23   4 6975.23 492.943   2
   1  23  -4 5990.41 456.716   3
   1  23  -3 22030.3 1500.35   3
  -1  23   3 27127.7 1542.74   2
  -1  23   2 2996.82 312.029   2
  -1  23   2 2959.71 262.861   3
  -1  23   1 14697.6 943.551   3
  -1  23   1 13910.4 970.024   2
  -1  23   0 1925.40 211.181   3
  -1  23   0 1450.39 251.844   2
  -1  23  -1 12322.4 855.141   3
   1  23   1 13737.5 869.382   2
  -1  23  -1 12520.6 884.555   2
   1  23   2 30522.8 2028.50   2
  -1  23  -2 33377.6 2034.05   3
  -1  23  -3 34341.6 2167.35   3
   1  23   3 33755.8 2158.53   2
  -1  23  -4 5788.62 446.086   3
   1  23   4 5473.68 410.905   2
   1  23   5 35932.8 2284.92   2
  -1  23  -5 36535.0 2313.95   3
  -1  23  -6 1044.33 257.629   3
  -1  23  -7 9813.83 726.914   3
  -1 -23  -8 1182.27 158.816  11
  -1 -23  -8 1219.21 164.578   9
  -1 -23  -9 17330.5 1084.12  11
  -1  23  -9 16179.8 1174.65   3
  -1 -23  -9 16529.5 1074.03   9
  -1  23 -10 71.4920 289.643   3
  -1 -23 -10-4.27497 176.975   9
  -1 -23 -10 378.822 167.332  11
  -1 -23 -11 330.580 185.147   9
  -1  23 -11 385.570 341.418   3
  -1 -23 -11 345.253 217.905  11
  -1  23 -12 1583.19 348.204   3
  -1 -23 -12 1318.36 225.474   9
  -1 -23 -12 1516.55 258.027  11
  -1 -23 -13 15090.1 980.822  11
  -1 -23 -13 15691.6 973.086   9
  -1 -23 -14 3547.30 335.869  11
  -1 -23 -14 3730.69 334.908   9
  -1 -23 -15 2523.07 286.629  11
  -1 -23 -15 2375.96 264.961   9
  -1 -23 -16-8.03439 176.703   9
  -1 -23 -16 203.903 195.856  11
  -1 -23 -17 2440.34 244.912  11
   1  23  18 50.9616 127.723   4
  -1 -23 -18 359.850 145.323  11
  -1  23 -18 215.926 96.5125   8
  -1 -23 -19 691.133 112.066  11
   1  23  19 1173.36 108.992   4
  -1  24  19-55.3216 83.7776   4
   1 -24 -18 1382.50 146.687  11
  -1  24  18 1601.07 149.784   4
  -1  24  17 547.496 152.164   4
   1 -24 -17 755.051 163.607  11
  -1 -24  17 830.090 136.701   5
  -1 -24  16 4116.23 353.784   5
   1 -24 -16 5268.13 363.308  11
  -1 -24  15 4.21777 180.842   5
   1 -24 -15-23.3878 169.090   9
   1 -24 -15-111.299 195.976  11
   1 -24 -14 228.420 202.466  11
   1 -24 -14-193.855 178.685   9
   1  24 -13 245.078 327.412   3
   1 -24 -13 591.758 181.357   9
   1 -24 -13 329.385 209.092  11
   1 -24 -12 5954.25 418.175  11
   1  24 -12 4724.01 518.470   3
   1 -24 -12 5345.07 398.940   9
   1  24 -11 1556.68 321.845   3
   1 -24 -11 1348.04 208.361  11
   1 -24 -11 1521.78 193.071   9
   1  24 -10 8389.73 715.721   3
   1 -24 -10 9098.43 611.994   9
   1 -24 -10 9707.57 625.827  11
   1 -24  -9 4439.23 330.251  11
   1  24  -9 4026.67 418.470   3
   1 -24  -8 4420.04 322.921  11
   1  24  -8 4629.02 408.245   3
  -1  24   8 4110.93 374.302   2
  -1  24   7 147.475 182.300   2
   1  24  -7 286.094 201.199   3
   1  24  -6 83110.6 5249.24   3
  -1  24   6 84663.2 5257.54   2
   1  24  -5 19187.3 1290.05   3
  -1  24   5 20812.8 1310.83   2
   1  24  -4 63744.7 3900.53   3
  -1  24   4 60155.6 3919.87   2
  -1  24   3 192.342 188.229   2
  -1  24   2 6598.06 471.403   3
  -1  24   2 6656.43 509.694   2
  -1  24   1 31677.2 1908.00   2
  -1  24   1 28287.4 1871.24   3
  -1  24   0 52096.6 3331.77   3
  -1  24   0 54627.7 3362.24   2
   1  24   1 9510.51 657.734   2
  -1  24  -1 9379.80 683.547   2
  -1  24  -1 9072.28 641.689   3
   1  24   2 11035.8 753.563   2
  -1  24  -2 11000.2 753.029   3
  -1  24  -3 5230.24 420.517   3
   1  24   3 5213.97 403.682   2
   1  24   4 29464.0 1867.88   2
  -1  24  -4 29139.8 1889.27   3
  -1  24  -5 405.413 212.090   3
  -1  24  -6 37433.0 2405.52   3
  -1  24  -7 176.342 237.724   3
  -1 -24  -7-3.95803 138.572  11
  -1 -24  -8 2036.46 205.345   9
  -1 -24  -8 2254.44 227.908  11
  -1  24  -8 2476.09 345.209   3
  -1 -24  -9 1277.67 207.891  11
  -1 -24  -9 1287.21 179.777   9
  -1  24  -9 1650.92 332.816   3
  -1 -24 -10 13764.6 893.809   9
  -1  24 -10 14368.4 1006.23   3
  -1 -24 -10 13459.2 900.897  11
  -1  24 -11 1292.25 356.202   3
  -1 -24 -11 2021.53 234.746   9
  -1 -24 -11 1858.26 239.987  11
  -1  24 -12 17088.1 1280.87   3
  -1 -24 -12 18038.3 1159.77   9
  -1 -24 -12 18209.1 1168.52  11
  -1 -24 -13 4341.20 375.662  11
  -1 -24 -13 4049.04 351.544   9
  -1 -24 -14 708.514 219.145   9
  -1 -24 -14 598.180 229.532  11
  -1 -24 -15 1277.90 223.276   9
  -1 -24 -15 1448.17 229.214  11
  -1 -24 -16 5229.32 393.632  11
  -1 -24 -16 5056.30 388.986   9
  -1  24 -17 221.880 125.606   8
  -1 -24 -17 295.590 168.543  11
  -1 -24 -18 303.179 130.077  11
   1  24  18 70.3122 113.899   4
   1  24  19 28.9245 74.0250   4
  -1 -24 -19 8.71415 78.3927  11
  -1  25  19 893.656 95.9913   4
  -1  25  18 2349.07 175.862   4
   1 -25 -18 1530.86 165.638  11
  -1 -25  17-58.8149 116.471   5
  -1  25  17-135.294 135.822   4
   1 -25 -17 113.463 145.007  11
  -1 -25  16 952.226 165.170   5
   1 -25 -16 904.586 189.640  11
   1 -25 -15 1935.31 234.489  11
  -1 -25  15 1617.08 206.854   5
   1 -25 -15 1515.76 203.265   9
  -1 -25  14 11045.3 695.659   5
   1 -25 -14 10419.1 698.378  11
   1 -25 -14 9603.45 686.679   9
  -1 -25  13 8632.43 584.245   5
   1 -25 -13 8758.88 588.686  11
   1 -25 -13 7981.50 577.456   9
   1 -25 -12 2864.03 255.780   9
   1 -25 -12 2729.81 276.912  11
   1 -25 -11 124.165 161.300   9
   1  25 -11-153.608 287.787   3
   1 -25 -11 14.5227 195.125  11
   1 -25 -10 6152.62 422.966  11
   1  25 -10 4814.47 512.846   3
   1  25  -9 9997.43 827.109   3
   1 -25  -9 12028.4 757.060  11
   1  25  -8 47405.7 3151.81   3
  -1 -25   8 50358.0 3098.03   5
   1 -25  -8 49542.4 3095.09  11
   1  25  -7 13985.1 931.123   3
  -1  25   7 13201.8 925.503   2
   1  25  -6 1529.22 227.169   3
  -1  25   6 1801.56 241.970   2
  -1  25   5 2946.04 317.209   2
   1  25  -5 3143.69 282.399   3
  -1  25   4 47470.4 3010.17   2
  -1  25   3 41266.1 2631.34   2
  -1  25   2 59019.3 3924.07   2
  -1  25   2 64411.7 3900.46   3
  -1  25   1 49723.9 3189.11   3
  -1  25   1 52582.7 3222.01   2
  -1  25   0 1027.46 177.139   3
  -1  25   0 909.941 253.311   2
   1  25   1 25835.9 1663.79   2
  -1  25  -1 24106.1 1643.47   3
  -1  25  -1 28510.5 1688.34   2
   1  25   2 28834.4 1810.66   2
  -1  25  -2 27546.7 1803.46   3
  -1  25  -3 59516.9 3757.44   3
   1  25   3 59877.3 3751.80   2
   1  25   4 27547.3 1752.32   2
  -1  25  -4 27133.3 1768.40   3
  -1  25  -5 147.916 215.030   3
  -1  25  -6-12.4584 228.362   3
  -1  25  -7 624.869 252.971   3
  -1 -25  -7 641.320 162.444  11
  -1 -25  -7 513.225 137.995   9
  -1  25  -8 19436.6 1383.79   3
  -1 -25  -8 20121.9 1291.68   9
  -1 -25  -8 20970.0 1300.58  11
  -1 -25  -9 4067.47 313.739  11
  -1  25  -9 3156.39 436.046   3
  -1 -25  -9 3828.11 306.954   9
  -1  25 -10 12952.9 945.487   3
  -1 -25 -10 13247.9 842.394  11
  -1 -25 -10 12145.0 828.694   9
  -1  25 -11 252.131 307.682   3
  -1 -25 -11-22.8516 189.034   9
  -1 -25 -11 126.023 207.191  11
  -1 -25 -12 5302.98 393.187   9
  -1  25 -12 4508.36 550.233   3
  -1 -25 -12 4888.11 401.779  11
  -1 -25 -13 5457.44 410.504   9
  -1 -25 -13 5123.72 424.115  11
  -1 -25 -14 4553.54 375.647   9
  -1 -25 -14 4678.38 390.330  11
  -1 -25 -15 1209.38 228.655  11
  -1 -25 -15 1232.42 215.288   9
  -1 -25 -16 1195.14 188.841   9
  -1 -25 -16 804.355 205.287  11
  -1 -25 -17 166.883 156.089  11
   1  25  18 967.422 128.314   4
  -1 -25 -18 892.668 139.632  11
   1  25  19 273.916 72.1163   4
  -1  26  18 23.7637 100.415   4
   1 -26 -18 78.1293 88.1261  11
  -1  26  17 3395.88 263.988   4
   1 -26 -17 3535.53 261.394  11
  -1 -26  17 3115.06 244.865   5
   1 -26 -16 347.266 165.208  11
  -1 -26  16-69.5415 135.082   5
   1 -26 -15 504.739 190.679  11
   1 -26 -15 258.140 160.200   9
  -1 -26  15 795.843 167.594   5
   1 -26 -14 153.857 172.318   9
  -1 -26  14 386.616 175.544   5
   1 -26 -14 451.753 209.892  11
  -1 -26  13 4861.72 384.708   5
   1 -26 -13 5232.22 389.486  11
   1 -26 -13 4701.55 371.569   9
   1 -26 -12-264.233 204.996  11
   1 -26 -12 28.7572 164.498   9
   1 -26 -11 10754.1 744.952   9
  -1 -26  11 11703.2 757.029   5
   1 -26 -11 11910.1 759.769  11
   1  26 -10 392.385 288.829   3
  -1 -26  10 870.075 189.355   5
   1 -26 -10 992.032 184.373  11
   1  26  -9 1049.68 275.196   3
   1 -26  -9 699.473 180.996  11
  -1 -26   9 1064.00 169.923   5
   1  26  -8 253.310 223.362   3
   1 -26  -8 78.1309 157.358  11
  -1 -26   8-28.4527 155.138   5
  -1  26   7 17376.5 1169.76   2
   1  26  -7 17180.7 1170.13   3
  -1 -26   7 16737.7 1115.97   5
   1 -26  -7 18527.7 1118.07  11
  -1  26   6 6593.07 512.233   2
  -1  26   5 28974.9 1875.01   2
  -1  26   4-66.0799 190.398   2
  -1  26   3 741.101 227.484   2
  -1  26   2 13833.7 949.795   2
  -1  26   1 41502.4 2579.02   3
  -1  26   1 39790.5 2610.98   2
  -1  26   0 6254.62 455.859   3
  -1  26   0 5982.41 511.259   2
   1  26   1 30790.7 1902.12   2
  -1  26  -1 29636.3 1918.16   2
  -1  26  -1 28419.6 1876.76   3
  -1  26  -2 1820.62 229.676   3
   1  26   2 1718.75 240.441   2
   1  26   3 2551.74 279.928   2
  -1  26  -3 3285.36 305.984   3
  -1  26  -4 294.994 201.473   3
   1  26   4 76.9009 151.881   2
  -1  26  -5 36705.0 2357.99   3
  -1 -26  -6 7.89983 154.848  11
  -1  26  -6 450.507 226.857   3
  -1 -26  -7 2692.90 227.734   9
  -1 -26  -7 2586.46 247.608  11
  -1  26  -7 2370.64 349.596   3
  -1 -26  -8 342.360 167.306  11
  -1 -26  -8 149.093 142.359   9
  -1  26  -8 468.001 287.361   3
  -1 -26  -9 11379.7 729.146   9
  -1 -26  -9 10668.8 738.701  11
  -1  26  -9 11025.5 845.046   3
  -1 -26 -10 3278.09 311.714  11
  -1  26 -10 3300.22 435.820   3
  -1 -26 -10 3612.02 295.193   9
  -1  26 -11 6137.29 608.536   3
  -1 -26 -11 7009.51 495.538   9
  -1 -26 -11 7081.43 512.925  11
  -1 -26 -12 1142.88 229.021  11
  -1  26 -12 623.005 355.599   3
  -1 -26 -12 779.362 204.584   9
  -1 -26 -13 2492.37 290.448  11
  -1 -26 -13 2661.05 274.352   9
  -1 -26 -14 15.3058 224.666  11
  -1 -26 -14-137.731 197.794   9
  -1 -26 -15 6898.20 526.143  11
  -1 -26 -15 7828.25 519.254   9
  -1 -26 -16-31.5798 160.493   9
  -1 -26 -16 89.5277 176.052  11
  -1 -26 -17 2224.73 216.702  11
  -1 -26 -18 124.675 113.648  11
   1  26  18 40.8925 109.884   4
   1 -27 -18 588.220 95.6116  11
  -1  27  18 1007.57 116.294   4
  -1 -27  17 337.810 99.3388   5
  -1  27  17 294.694 128.771   4
   1 -27 -17 623.572 129.835  11
   1 -27 -16 598.466 168.894  11
  -1 -27  16 533.914 136.514   5
   1 -27 -15 2052.72 227.888  11
  -1 -27  15 1875.81 208.437   5
  -1 -27  14 4291.09 326.703   5
   1 -27 -14 4064.38 343.748  11
   1 -27 -14 3787.70 314.534   9
   1 -27 -13 7583.66 534.771  11
   1 -27 -13 7570.61 518.346   9
  -1 -27  13 7438.58 531.495   5
   1 -27 -12 6583.48 467.893  11
  -1 -27  12 6754.84 462.993   5
   1 -27 -12 5883.30 447.507   9
   1 -27 -11 39.0745 182.271  11
  -1 -27  11 159.247 182.952   5
   1 -27 -10 6330.29 451.187  11
  -1 -27  10 5998.98 447.449   5
  -1 -27   9 15349.7 1044.85   5
   1 -27  -9 16932.4 1042.89  11
   1 -27  -8 36520.0 2305.08  11
  -1 -27   8 36928.6 2304.22   5
   1 -27  -7 9217.17 625.436  11
  -1 -27   7 9606.81 621.679   5
  -1  27   7 9458.64 685.856   2
  -1  27   6 8033.82 601.362   2
  -1  27   5 375.581 219.748   2
  -1  27   4 50317.2 3194.35   2
  -1  27   3 8778.10 648.154   2
  -1  27   2 48972.8 3114.29   2
  -1  27   1 4321.43 345.944   3
  -1  27   1 4512.08 406.797   2
  -1  27   0 1241.42 288.578   2
  -1  27   0 1175.86 188.638   3
   1  27   1 9277.39 645.588   2
  -1  27  -1 8260.61 612.755   3
  -1  27  -1 9052.11 675.364   2
  -1  27  -2 53397.2 3543.23   2
  -1  27  -2 56256.9 3512.16   3
   1  27   2 56948.2 3521.19   2
  -1  27  -3 20392.5 1331.43   3
   1  27   3 20217.5 1327.81   2
  -1  27  -4 6128.25 476.484   3
   1  27   4 5776.24 446.938   2
  -1  27  -5 2712.09 313.320   3
  -1 -27  -6 27016.3 1700.02   9
  -1 -27  -6 26895.7 1705.20  11
  -1  27  -6 27388.4 1772.59   3
  -1  27  -7 5931.81 492.830   3
  -1 -27  -7 5079.71 374.160   9
  -1 -27  -7 5063.56 386.077  11
  -1 -27  -8 4894.62 364.291   9
  -1 -27  -8 5192.52 372.943  11
  -1  27  -8 4861.90 481.970   3
  -1 -27  -9 18360.5 1175.46   9
  -1  27  -9 16872.1 1275.11   3
  -1 -27  -9 18884.9 1186.31  11
  -1  27 -10 1011.36 325.414   3
  -1 -27 -10 1173.63 207.969  11
  -1 -27 -10 861.757 190.755   9
  -1  27 -11 1741.32 376.012   3
  -1 -27 -11 2597.94 284.204  11
  -1 -27 -11 2384.11 258.482   9
  -1 -27 -12 305.215 198.280   9
  -1  27 -12 238.441 344.860   3
  -1 -27 -12 365.499 229.500  11
  -1 -27 -13 2188.80 252.992   9
  -1 -27 -13 2309.80 269.023  11
  -1 -27 -14 4109.41 355.007  11
  -1 -27 -14 3948.55 336.321   9
  -1 -27 -15 141.052 184.893   9
  -1 -27 -15 508.018 199.329  11
  -1 -27 -16 38.9573 171.297  11
  -1 -27 -16 182.561 160.220   9
  -1 -27 -17 351.035 152.042  11
   1  27  18 1208.01 129.307   4
  -1 -27 -18 1180.75 134.419  11
  -1  28  18 1084.53 119.299   4
  -1  28  17 687.844 131.797   4
   1 -28 -17 486.434 126.058  11
   1 -28 -16 5370.22 378.957  11
  -1 -28  16 5205.19 363.722   5
   1 -28 -15 301.116 176.067  11
  -1 -28  15 184.736 149.264   5
  -1 -28  14 83.9221 168.477   5
   1 -28 -14-58.4920 194.967  11
   1 -28 -13 2087.17 252.480  11
  -1 -28  13 1988.94 229.739   5
  -1 -28  12 5246.84 406.426   5
   1 -28 -12 5691.11 417.071  11
  -1 -28  11 5100.12 408.442   5
   1 -28 -11 5795.27 413.423  11
  -1 -28  10 13128.7 830.647   5
   1 -28 -10 12143.0 832.885  11
   1 -28  -9 646.732 177.579  11
  -1 -28   9 1281.40 186.226   5
  -1 -28   8 1222.19 176.862   5
   1 -28  -8 1536.23 195.786  11
   1 -28  -7 3533.23 292.553  11
  -1  28   7 3460.07 352.512   2
  -1 -28   7 3751.65 282.659   5
  -1 -28   6 45054.5 2774.89   5
   1 -28  -6 44344.7 2775.94  11
  -1  28   6 42613.1 2829.41   2
  -1  28   5 501.915 227.533   2
  -1  28   4 58364.2 3695.59   2
  -1  28   3-12.3534 222.039   2
  -1  28   2 12815.2 899.928   2
  -1  28   1 116.117 237.131   2
  -1  28   1 115.358 152.919   3
   1  28   0 102372. 6369.51   2
  -1  28   0 100151. 6341.20   3
  -1  28   0 103467. 6381.29   2
  -1  28  -1 3632.19 391.817   2
  -1  28  -1 3682.65 328.132   3
   1  28   1 3717.90 357.004   2
  -1  28  -2 8892.30 637.807   3
  -1  28  -2 9454.06 695.634   2
   1  28   2 8732.75 646.574   2
   1  28   3 2643.07 283.771   2
  -1  28  -3 2624.89 286.739   3
   1  28   4 25775.5 1686.51   2
  -1  28  -4 26670.1 1704.11   3
  -1 -28  -5 17413.7 1092.30  11
  -1  28  -5 16148.8 1148.80   3
  -1  28  -6 26089.1 1828.78   3
  -1 -28  -6 28020.2 1768.44  11
  -1 -28  -6 28593.4 1762.98   9
  -1 -28  -7 2216.30 227.720   9
  -1 -28  -7 2607.30 250.611  11
  -1 -28  -8 2342.53 233.358  11
  -1 -28  -8 2148.39 226.445   9
  -1  28  -8 2343.73 351.384   3
  -1 -28  -9 5382.40 420.563  11
  -1  28  -9 6162.65 541.194   3
  -1 -28  -9 5312.68 398.770   9
  -1 -28 -10 2519.01 256.752  11
  -1  28 -10 1741.39 364.398   3
  -1 -28 -10 2299.24 243.173   9
  -1  28 -11 363.875 290.524   3
  -1 -28 -11 335.789 213.387  11
  -1 -28 -11 86.6753 194.688   9
  -1 -28 -12 12131.5 764.780  11
  -1 -28 -12 10523.1 746.994   9
  -1 -28 -13-72.7499 216.243  11
  -1 -28 -13 8.90346 194.847   9
  -1 -28 -14 876.710 230.231  11
  -1 -28 -14 864.106 201.737   9
  -1 -28 -15 367.639 192.486  11
  -1 -28 -15 142.645 174.481   9
  -1 -28 -16 2829.15 255.441  11
  -1 -28 -16 2683.01 239.739   9
  -1 -28 -17 212.692 134.844  11
  -1 -28 -18 73.0750 92.5348  11
  -1  29  18 490.452 87.5694   4
   1 -29 -17 420.239 110.988  11
  -1  29  17 562.603 117.387   4
   1 -29 -16 43.7657 141.224  11
  -1 -29  16 156.660 108.885   5
  -1 -29  15 4672.59 342.108   5
   1 -29 -15 4739.96 356.966  11
   1 -29 -14 3905.27 334.482  11
  -1 -29  14 4251.83 319.869   5
  -1 -29  13 8133.70 541.796   5
   1 -29 -13 7534.41 551.225  11
   1 -29 -12 1249.00 223.659  11
  -1 -29  12 1257.74 195.363   5
  -1 -29  11-223.487 173.748   5
   1 -29 -11 258.799 191.346  11
  -1 -29  10 5398.26 384.058   5
   1 -29 -10 4865.83 389.932  11
  -1 -29   9 17528.2 1157.21   5
   1 -29  -9 18689.5 1162.32  11
   1 -29  -8 11639.0 790.477  11
  -1 -29   8 12471.6 789.197   5
   1 -29  -7 15899.0 1031.58  11
  -1 -29   7 16187.4 1029.09   5
  -1 -29   6 45.2069 132.503   5
   1 -29  -6 208.694 150.664  11
  -1  29   6 162.044 206.914   2
  -1  29   5 5521.53 467.738   2
  -1  29   4 2085.78 286.145   2
  -1  29   3 12265.4 867.754   2
  -1  29   2 1727.09 276.317   2
  -1  29   1 24793.5 1638.02   2
   1  29   0-204.576 230.355   2
  -1  29   0 167.959 259.729   2
  -1  29   0 74.2939 163.331   3
   1  29   1 17642.5 1225.49   2
  -1  29  -1 18818.8 1202.10   3
  -1  29  -1 18266.5 1252.64   2
  -1  29  -2 17701.8 1228.72   3
   1  29   2 19383.1 1248.60   2
  -1  29  -2 19908.7 1298.10   2
  -1  29  -3 65974.2 4203.42   2
   1  29   3 67830.3 4162.87   2
  -1  29  -3 64539.8 4157.63   3
  -1  29  -4 4508.08 380.391   3
  -1 -29  -4 3906.15 303.077  11
  -1 -29  -5 96.6353 131.468   9
  -1  29  -5 75.0120 230.963   3
  -1 -29  -5 299.815 139.426  11
  -1  29  -6 516.374 248.556   3
  -1 -29  -6 669.173 171.691  11
  -1 -29  -6 537.589 143.710   9
  -1  29  -7 3183.48 371.574   3
  -1 -29  -7 3159.54 287.196  11
  -1 -29  -7 3132.83 264.455   9
  -1 -29  -8 5280.35 391.937  11
  -1 -29  -8 5205.88 385.077   9
  -1  29  -8 4848.37 492.397   3
  -1  29  -9 1310.50 343.058   3
  -1 -29  -9 1669.10 208.704   9
  -1 -29  -9 1855.63 250.561  11
  -1  29 -10 6521.67 603.084   3
  -1 -29 -10 7210.39 502.656  11
  -1 -29 -10 6749.22 492.482   9
  -1  29 -11 152.850 287.243   3
  -1 -29 -11 181.371 214.715  11
  -1 -29 -11 140.597 184.584   9
  -1 -29 -12 134.996 194.477   9
  -1 -29 -12 672.876 233.014  11
  -1 -29 -13 5537.18 444.464  11
  -1 -29 -13 6065.17 431.956   9
  -1 -29 -14 2085.44 242.791   9
  -1 -29 -14 2485.22 269.303  11
  -1 -29 -15 1737.21 218.321  11
  -1 -29 -15 1058.95 191.612   9
  -1 -29 -16 115.980 136.838   9
  -1 -29 -16 77.4510 164.207  11
  -1 -29 -17 648.983 139.258  11
  -1 -29 -18 646.300 93.9965  11
  -1  30  18 749.295 86.2241   4
   1 -30 -17 1514.87 151.232  11
  -1  30  17 2034.08 160.245   4
  -1 -30  16 691.945 117.082   5
   1 -30 -16 646.871 146.587  11
   1 -30 -15 1744.41 205.672  11
  -1 -30  15 1812.78 177.006   5
   1 -30 -14 813.764 195.054  11
  -1 -30  14 885.583 166.847   5
  -1 -30  13 1305.43 199.430   5
   1 -30 -13 1422.75 223.197  11
   1 -30 -12 3951.04 345.207  11
  -1 -30  12 4421.46 340.387   5
  -1 -30  11 5733.27 398.466   5
   1 -30 -11 4899.30 404.678  11
  -1 -30  10 3185.37 289.625   5
   1 -30 -10 3272.38 294.704  11
  -1 -30   9 3659.79 286.034   5
   1 -30  -9 3106.55 290.711  11
  -1 -30   8 901.692 181.676   5
   1 -30  -8 981.279 190.155  11
  -1 -30   7 3918.37 316.025   5
   1 -30  -7 4241.27 323.727  11
  -1 -30   6 16261.3 1099.84   5
   1 -30  -6 18442.0 1106.80  11
  -1  30   6 17504.0 1171.13   2
  -1  30   5 46327.0 2796.33   2
   1 -30  -5 43505.9 2725.94  11
  -1 -30   5 42973.8 2723.39   5
  -1  30   4 1504.99 263.082   2
  -1  30   3 148.606 233.979   2
  -1  30   2 12181.5 871.298   2
  -1  30   1 16417.8 1132.75   2
   1  30   0 7856.26 635.916   2
  -1  30   0 8677.31 652.525   2
   1  30   1 14304.7 1020.95   2
  -1  30  -1 15795.5 1059.50   2
  -1  30  -2 10501.6 733.319   3
  -1  30  -2 10571.0 809.789   2
   1  30   2 10521.3 754.041   2
  -1  30  -3 2395.42 381.136   2
  -1  30  -3 2078.61 264.191   3
  -1 -30  -3 1890.05 208.057  11
   1  30   3 1962.71 260.423   2
  -1 -30  -4 6450.61 434.167   9
  -1 -30  -4 6275.55 446.631  11
  -1  30  -4 6162.56 502.501   3
  -1 -30  -5 25241.1 1551.73  11
  -1 -30  -5 23788.1 1543.56   9
  -1  30  -5 24790.9 1611.38   3
  -1 -30  -6 9720.90 646.798   9
  -1 -30  -6 10333.0 654.605  11
  -1  30  -6 8709.24 722.051   3
  -1 -30  -7 1602.92 196.214   9
  -1 -30  -7 1795.03 229.884  11
  -1  30  -7 1875.81 314.376   3
  -1 -30  -8 17943.7 1108.60  11
  -1 -30  -8 17325.5 1099.84   9
  -1  30  -8 14447.6 1185.27   3
  -1  30  -9 2374.79 368.029   3
  -1 -30  -9 3201.34 294.563  11
  -1 -30  -9 2472.88 255.948   9
  -1  30 -10 257.225 298.454   3
  -1 -30 -10 306.531 197.740  11
  -1 -30 -10 255.206 182.427   9
  -1 -30 -11 12646.6 816.844   9
  -1 -30 -11 12019.3 827.077  11
  -1 -30 -12 4580.49 362.902   9
  -1 -30 -12 4439.72 389.836  11
  -1 -30 -13 354.607 211.773  11
  -1 -30 -13 88.5230 182.785   9
  -1 -30 -14-68.7520 206.528  11
  -1 -30 -14 46.2974 174.007   9
  -1 -30 -15 3481.63 230.053  11
  -1 -30 -15-57.6186 185.443   9
  -1 -30 -16 867.540 145.862   9
  -1 -30 -16 980.332 167.654  11
  -1 -30 -17 863.538 133.207  11
  -1  31  17 120.696 95.5164   4
  -1  31  16 280.919 122.827   4
   1 -31 -16 122.073 122.293  11
   1 -31 -15 44.4572 151.249  11
  -1 -31  15 154.300 122.375   5
   1 -31 -14 4638.00 359.783  11
  -1 -31  14 4800.73 345.805   5
   1 -31 -13 4314.71 356.454  11
  -1 -31  13 4623.74 343.510   5
   1 -31 -12 1798.20 236.242  11
  -1 -31  12 1819.56 218.389   5
  -1 -31  11-149.237 177.643   5
   1 -31 -11 323.046 194.905  11
   1 -31 -10 6881.43 493.978  11
  -1 -31  10 6896.44 488.204   5
  -1 -31   9 508.037 174.594   5
   1 -31  -9 491.299 186.458  11
   1 -31  -8 20719.1 1361.38  11
  -1 -31   8 21940.5 1358.65   5
  -1 -31   7 696.832 165.917   5
   1 -31  -7 619.673 171.637  11
  -1 -31   6 4431.41 311.332   5
  -1  31   6 4079.95 385.900   2
   1 -31  -6 3812.40 313.736  11
   1 -31  -5 482.257 144.160  11
  -1  31   5 591.626 240.616   2
  -1 -31   5 616.768 133.407   5
  -1  31   4 35722.8 2216.25   2
  -1 -31   4 33200.5 2137.91   5
   1 -31  -4 34619.5 2139.63  11
  -1  31   3 3010.34 337.602   2
  -1 -31   3 2231.87 217.417   9
  -1  31   2 11970.5 870.816   2
   1  31  -1 351.646 252.391   2
  -1  31   1 281.016 258.970   2
   1  31   0 70.8069 252.433   2
  -1  31   0-139.693 293.692   2
  -1  31  -1 1798.75 334.331   2
  -1 -31  -1 1691.90 193.584  11
   1  31   1 2106.97 290.007   2
  -1  31  -2 61590.5 3558.43   2
   1  31   2 54436.3 3511.28   2
  -1 -31  -2 54364.1 3457.07  11
  -1  31  -3 338.237 320.743   2
  -1 -31  -3 627.466 132.058   9
   1  31   3 561.856 208.403   2
  -1 -31  -3 704.401 165.441  11
  -1  31  -4 16997.2 1297.08   2
  -1 -31  -4 19039.7 1189.55  11
  -1 -31  -4 18615.4 1183.79   9
  -1 -31  -5 6918.96 458.838   9
  -1  31  -5 6674.57 540.261   3
  -1 -31  -5 6384.02 473.330  11
  -1 -31  -6 9479.85 627.496  11
  -1  31  -6 9682.16 702.164   3
  -1 -31  -6 8911.38 613.497   9
  -1 -31  -7 213.032 185.764  11
  -1  31  -7 151.251 258.743   3
  -1 -31  -7 234.515 162.742   9
  -1  31  -8 12284.1 927.360   3
  -1 -31  -8 12566.6 841.459  11
  -1 -31  -8 12878.3 828.856   9
  -1 -31  -9 9918.08 653.017   9
  -1 -31  -9 9381.87 668.047  11
  -1 -31 -10 1035.13 198.898   9
  -1 -31 -10 1241.09 224.829  11
  -1 -31 -11 53.2442 188.843   9
  -1 -31 -11 264.747 222.526  11
  -1 -31 -12 10137.1 686.444  11
  -1 -31 -12 9854.89 672.135   9
  -1 -31 -13 390.755 184.548   9
  -1 -31 -13 340.894 206.259  11
  -1 -31 -14 2471.46 253.288  11
  -1 -31 -14 2137.46 234.531   9
  -1 -31 -15 75.6151 148.026   9
  -1 -31 -15-345.609 175.445  11
  -1 -31 -16-174.187 145.065  11
  -1 -31 -16 26.6419 115.356   9
  -1 -31 -17 146.839 106.708  11
  -1  32  17 1508.33 134.235   4
  -1  32  16 3355.97 224.825   4
   1 -32 -16 2448.54 220.719  11
   1 -32 -15 105.483 145.693  11
  -1 -32  15-66.4599 113.255   5
  -1 -32  14 59.4741 135.396   5
   1 -32 -14-26.7483 165.246  11
   1 -32 -13 1579.80 223.987  11
  -1 -32  13 1903.42 202.459   5
   1 -32 -12 13602.7 929.451  11
  -1 -32  12 14776.3 923.050   5
  -1 -32  11 10962.3 721.191   5
   1 -32 -11 10769.9 730.386  11
   1 -32 -10 4945.72 404.284  11
  -1 -32  10 5678.90 396.291   5
  -1 -32   9 2618.55 237.927   5
   1 -32  -9 1873.96 247.264  11
  -1 -32   8 171.025 151.992   5
   1 -32  -8 180.655 177.433  11
   1 -32  -7 5290.70 383.056  11
  -1 -32   7 4991.68 374.203   5
  -1 -32   6 2542.50 220.363   5
   1 -32  -6 2228.76 229.165  11
  -1  32   6 2215.34 297.713   2
  -1  32   5 3899.98 389.999   2
  -1 -32   5 3548.39 287.510   5
   1 -32  -5 4078.48 302.376  11
  -1 -32   4 664.942 163.932   9
   1 -32  -4 1016.44 165.011  11
  -1  32   4 785.476 260.943   2
  -1 -32   4 841.150 157.718   5
  -1 -32   3 193.324 140.809   5
  -1  32   3 293.439 247.102   2
   1 -32  -3-102.247 150.590  11
  -1 -32   3 63.5768 145.628   9
  -1 -32   2 11381.8 744.065   9
  -1  32   2 11232.5 838.672   2
   1 -32  -2 11588.1 747.486  11
  -1 -32   1 1291.99 159.527   9
  -1  32   1 1264.51 276.274   2
   1 -32  -1 1259.04 172.614  11
   1  32  -1 1052.46 294.099   2
   1  32   0 31049.8 2048.59   2
  -1  32   0 31618.8 2061.92   2
   1  32   1 9957.59 745.056   2
  -1 -32  -1 10300.9 669.207  11
  -1  32  -1 9054.29 778.390   2
  -1 -32  -1 10210.2 660.958   9
  -1  32  -2 283.364 289.647   2
  -1 -32  -2 134.819 169.747  11
   1  32   2 231.645 207.666   2
  -1 -32  -2 531.534 136.505   9
  -1  32  -3 336.731 281.728   2
  -1 -32  -3 148.892 142.070  11
   1  32   3 183.178 198.003   2
  -1 -32  -3 114.379 138.448   9
  -1 -32  -4 16723.7 1089.61   9
  -1  32  -4 17858.2 1229.00   2
  -1 -32  -4 17316.7 1100.04  11
  -1 -32  -5 7121.87 515.262  11
  -1 -32  -5 7761.81 509.521   9
  -1 -32  -6 7949.47 551.408  11
  -1 -32  -6 7795.02 534.858   9
  -1 -32  -7 6045.97 424.427  11
  -1 -32  -7 5352.17 408.967   9
  -1 -32  -8-47.2640 171.896   9
  -1 -32  -8 281.287 216.758  11
  -1 -32  -9 4559.74 359.957   9
  -1 -32  -9 4842.89 382.603  11
  -1 -32 -10 8309.90 583.245  11
  -1 -32 -10 8211.94 569.067   9
  -1 -32 -11 3238.84 330.040  11
  -1 -32 -11 3538.03 302.101   9
  -1 -32 -12 1909.63 228.008   9
  -1 -32 -12 1662.62 252.127  11
  -1 -32 -13 46.9680 177.391   9
  -1 -32 -13-127.698 209.820  11
  -1 -32 -14 3252.45 291.758  11
  -1 -32 -14 3211.30 276.384   9
  -1 -32 -15 1886.92 212.794  11
  -1 -32 -15 1822.40 190.924   9
  -1 -32 -16 1694.95 182.632  11
   1  32  17 751.658 103.199   4
  -1 -32 -17 597.261 107.831  11
  -1  33  17 1145.04 106.862   4
  -1 -33  17 987.083 115.708   9
   1 -33 -16 475.622 110.950  11
  -1  33  16 675.461 115.495   4
   1 -33 -15 3438.47 268.390  11
  -1 -33  14 60.9049 126.657   5
   1 -33 -14 7.23760 160.123  11
   1 -33 -13 4188.16 353.631  11
  -1 -33  13 4935.09 339.221   5
  -1 -33  12 1116.28 185.456   5
   1 -33 -12 1199.83 209.814  11
   1 -33 -11 103.344 188.489  11
  -1 -33  11 45.6966 166.744   5
   1 -33 -10 659.501 200.629  11
  -1 -33  10 420.948 170.170   5
  -1 -33   9 14423.0 952.324   5
   1 -33  -9 15061.9 959.489  11
  -1 -33   8 458.670 158.916   5
   1 -33  -8 173.358 169.480  11
   1 -33  -7 7409.02 520.616  11
  -1 -33   7 7505.54 511.277   5
   1 -33  -6-4.40154 167.868  11
  -1 -33   6 183.627 150.854   5
  -1  33   5 3086.12 359.282   2
   1 -33  -5 3013.86 263.763  11
  -1 -33   5 3151.25 254.136   5
  -1  33   4 7585.24 633.520   2
  -1 -33   4 7879.97 549.255   5
  -1 -33   4 8635.47 555.527   9
   1 -33  -4 8297.98 553.248  11
   1 -33  -3 27485.1 1716.81  11
  -1 -33   3 27344.7 1716.32   9
  -1  33   3 25807.3 1792.78   2
   1 -33  -2 3890.30 297.641  11
  -1 -33   2 3541.61 294.036   9
  -1  33   2 3787.18 409.017   2
  -1 -33   1 12627.6 820.073   9
  -1  33   1 12355.9 914.311   2
   1 -33  -1 12625.8 820.719  11
   1  33  -1 13155.8 929.393   2
   1  33   0 1905.19 326.892   2
  -1  33   0 1982.67 358.053   2
  -1 -33   0 2093.35 204.123   9
  -1 -33  -1 16943.5 1059.62  11
  -1 -33  -1 16001.0 1051.33   9
  -1  33  -1 16843.6 1172.17   2
   1  33   1 16633.4 1137.16   2
  -1 -33  -2 311.395 170.501  11
  -1  33  -2 419.991 298.003   2
  -1 -33  -2 466.277 142.859   9
   1  33   2 347.440 230.207   2
  -1 -33  -3 24083.9 1552.55   9
  -1  33  -3 23579.0 1671.87   2
  -1 -33  -3 25543.8 1562.85  11
  -1 -33  -4-4.62960 157.500  11
  -1  33  -4-120.946 329.300   2
  -1 -33  -4 190.883 144.585   9
  -1  33  -5 1892.36 358.017   2
  -1 -33  -5 1580.69 230.381  11
  -1 -33  -5 1698.29 194.753   9
  -1 -33  -6 1025.40 176.398   9
  -1 -33  -6 1020.34 195.854  11
  -1 -33  -7 45693.8 2834.68  11
  -1 -33  -7 44719.9 2826.66   9
  -1 -33  -8 436.636 172.985   9
  -1 -33  -8-155.650 213.381  11
  -1 -33  -9 8172.12 579.647  11
  -1 -33  -9 8184.47 562.878   9
  -1 -33 -10 857.158 239.460  11
  -1 -33 -10 949.435 202.379   9
  -1 -33 -11 106.756 182.071   9
  -1 -33 -11 124.528 223.112  11
  -1 -33 -12 182.909 177.819   9
  -1 -33 -12 480.690 208.570  11
  -1 -33 -13 7049.39 498.206   9
  -1 -33 -13 7404.16 515.344  11
  -1 -33 -14-45.8427 149.307   9
  -1 -33 -14 121.808 187.189  11
  -1 -33 -15 1305.71 182.041  11
  -1 -33 -15 911.392 150.065   9
  -1 -33 -16 45.1718 128.162  11
  -1 -33 -17 335.457 86.7545  11
   1  33  17 498.447 87.1919   4
  -1 -34  17 847.670 92.8596   9
  -1  34  16 1742.63 153.769   4
   1 -34 -15 1673.75 172.965  11
   1 -34 -14-142.776 151.413  11
  -1 -34  13 1011.71 158.851   5
   1 -34 -13 1097.57 187.863  11
   1 -34 -12 6915.52 478.755  11
  -1 -34  12 6544.02 464.902   5
  -1 -34  11 4484.54 328.349   5
   1 -34 -11 3759.15 336.389  11
  -1 -34  10 24327.0 1466.14   5
   1 -34 -10 21689.2 1469.70  11
   1 -34  -9 992.004 199.240  11
  -1 -34   9 1127.66 182.360   5
   1 -34  -8 1402.56 205.024  11
  -1 -34   8 874.593 184.925   5
  -1 -34   7 3646.50 285.812   5
   1 -34  -7 3270.32 298.673  11
   1 -34  -6 15703.7 1010.31  11
  -1 -34   6 15590.5 1006.22   5
   1 -34  -5 1817.88 230.131  11
  -1 -34   5 2256.83 210.272   5
  -1 -34   5 2495.49 236.622   9
  -1  34   5 1899.96 306.252   2
  -1  34   4-45.9741 257.075   2
  -1 -34   4 392.688 159.116   9
   1 -34  -4 471.415 164.572  11
  -1 -34   4 465.162 157.065   5
  -1 -34   3 12126.5 778.209   9
  -1  34   3 12541.2 876.886   2
   1 -34  -3 11503.9 775.603  11
  -1  34   2 2985.35 397.971   2
   1 -34  -2 3717.09 290.732  11
   1  34  -2 3316.74 428.645   2
  -1 -34   2 3571.98 280.770   9
   1 -34  -1 18001.6 1133.17  11
  -1 -34   1 17868.9 1130.48   9
   1  34  -1 17253.5 1244.13   2
  -1  34   1 16527.7 1224.27   2
   1  34   0 34866.8 2537.45   2
  -1 -34   0 40307.6 2462.12   9
  -1  34   0 40354.6 2564.12   2
  -1  34  -1 6469.72 576.520   2
  -1 -34  -1 6215.81 437.304  11
  -1 -34  -1 6048.53 427.861   9
   1  34   1 6155.93 534.730   2
   1  34   2-124.711 229.005   2
  -1  34  -2 453.507 325.004   2
  -1 -34  -2 93.4722 160.978  11
  -1 -34  -2 154.927 140.172   9
  -1 -34  -3 4173.17 319.898   9
  -1 -34  -3 4160.42 340.681  11
  -1  34  -3 4249.29 513.241   2
  -1 -34  -4 42513.9 2580.23  11
  -1 -34  -4 40273.6 2570.85   9
  -1  34  -4 39547.3 2695.91   2
  -1 -34  -5 13651.0 876.134   9
  -1 -34  -5 13501.1 884.149  11
  -1  34  -5 12851.6 1033.75   2
  -1 -34  -6 20219.9 1263.78  11
  -1  34  -6 17946.2 1387.45   2
  -1 -34  -6 19516.6 1252.21   9
  -1 -34  -7 452.364 175.207   9
  -1 -34  -7 873.441 218.030  11
  -1 -34  -8 110.041 197.930  11
  -1 -34  -8 264.169 178.668   9
  -1 -34  -9 5257.47 417.247  11
  -1  34  -9 4973.82 565.650   2
  -1 -34  -9 5120.93 386.888   9
  -1 -34 -10 1903.89 256.730  11
  -1 -34 -10 1322.01 213.041   9
  -1 -34 -11 10564.4 677.613   9
  -1 -34 -11 9528.23 688.766  11
  -1 -34 -12 1637.26 212.339   9
  -1 -34 -12 1287.69 240.681  11
  -1 -34 -13 952.296 181.026   9
  -1 -34 -13 1343.64 215.088  11
  -1 -34 -14 560.221 188.987  11
  -1 -34 -14 1431.87 165.321   9
  -1 -34 -15 1019.91 141.765   9
  -1 -34 -15 1375.98 173.127  11
  -1 -34 -16 2828.31 223.874  11
   1  34  17 331.007 73.2999   4
  -1 -35  16 200.897 102.046   9
  -1  35  16 219.186 88.1148   4
   1 -35 -15 353.611 118.107  11
   1 -35 -14 7085.88 480.887  11
  -1 -35  13 200.589 127.925   5
   1 -35 -13-93.3909 160.171  11
  -1 -35  12 897.180 163.858   5
   1 -35 -12 688.715 189.570  11
  -1 -35  11 54.1257 158.000   5
   1 -35 -11-17.9339 185.425  11
  -1 -35  10 4031.67 328.519   5
   1 -35 -10 4432.98 343.705  11
   1 -35  -9 66.4492 187.612  11
  -1 -35   9 295.794 167.807   5
   1 -35  -8 5685.27 431.121  11
  -1 -35   8 6037.05 425.283   5
   1 -35  -7 569.279 180.428  11
  -1 -35   7 660.480 174.774   5
   1 -35  -6 3573.22 302.730  11
  -1 -35   6 3388.65 288.505   5
   1 -35  -5 525.839 171.757  11
  -1 -35   5 506.950 184.089   9
  -1 -35   5 471.364 155.356   5
  -1  35   5 663.797 254.908   2
  -1  35   4 26933.9 1878.89   2
  -1 -35   4 28954.1 1801.14   9
   1 -35  -4 28555.0 1800.43  11
  -1 -35   3 1725.74 207.320   9
   1 -35  -3 1734.58 196.012  11
  -1  35   3 1328.05 307.930   2
  -1  35   2 15286.5 1107.70   2
   1 -35  -2 15614.4 1014.22  11
   1  35  -2 15430.0 1127.57   2
  -1 -35   2 16028.2 1013.14   9
  -1  35   1 725.716 296.799   2
  -1 -35   1 792.989 162.787   9
   1  35  -1 506.491 296.432   2
   1 -35  -1 638.323 166.862  11
  -1  35   0 2775.51 411.202   2
  -1 -35   0 3290.89 269.795   9
   1  35   0 3933.56 419.301   2
  -1 -35  -1 263.417 154.866   9
  -1  35  -1 525.934 294.662   2
   1  35   1 214.234 244.421   2
  -1 -35  -1 464.850 170.512  11
   1  35   2 24432.5 1635.68   2
  -1 -35  -2 23651.8 1565.55  11
  -1 -35  -2 25194.1 1559.12   9
  -1  35  -2 26699.2 1691.60   2
  -1  35  -3-40.7999 327.560   2
  -1 -35  -3 48.2199 154.691   9
  -1 -35  -3 266.740 174.911  11
  -1  35  -4 942.833 395.421   2
  -1 -35  -4 1440.12 189.053   9
  -1 -35  -4 1712.01 236.019  11
  -1  35  -5 562.179 376.603   2
  -1 -35  -5 610.591 173.023   9
  -1 -35  -5 687.796 212.137  11
  -1 -35  -6 2602.93 250.937   9
  -1 -35  -6 2722.73 273.595  11
  -1  35  -6 3035.98 497.959   2
  -1 -35  -7 1097.89 194.120   9
  -1 -35  -7 1244.60 221.301  11
  -1  35  -8 15768.4 1223.72   2
  -1 -35  -8 16346.9 1056.98   9
  -1 -35  -8 16678.3 1073.68  11
  -1 -35  -9-4.31036 173.251   9
  -1  35  -9 191.224 396.552   2
  -1 -35  -9 223.170 218.992  11
  -1 -35 -10 2755.65 274.444   9
  -1 -35 -10 3006.40 292.658  11
  -1 -35 -11 764.205 185.331   9
  -1 -35 -11 669.580 222.370  11
  -1 -35 -12 7970.66 536.597  11
  -1 -35 -12 7266.25 521.269   9
  -1 -35 -13 319.437 151.221   9
  -1 -35 -13 96.9693 191.376  11
  -1 -35 -14 3514.74 291.503  11
  -1 -35 -14 3463.52 270.769   9
  -1 -35 -15 177.101 101.881   9
  -1 -35 -15 127.579 136.551  11
  -1 -35 -16 154.917 101.890  11
  -1  36  16 331.432 78.8710   4
  -1 -36  16 570.542 96.1772   9
  -1 -36  15 1422.59 159.551   9
   1 -36 -15 1277.99 136.998  11
   1 -36 -14 760.119 141.528  11
   1 -36 -13 1206.68 180.429  11
   1 -36 -12 1362.19 198.753  11
  -1 -36  12 1231.85 167.877   5
  -1 -36  11 10391.9 670.450   5
   1 -36 -11 9867.71 680.440  11
   1 -36 -10 256.151 187.844  11
  -1 -36  10 364.530 158.564   5
   1 -36  -9 799.442 200.704  11
  -1 -36   9 863.329 173.561   5
   1 -36  -8-28.4838 175.905  11
  -1 -36   8 80.1488 161.039   5
   1 -36  -7 22858.1 1394.89  11
  -1 -36   7 20990.9 1387.82   5
   1 -36  -6 1886.56 217.460  11
  -1 -36   6 1618.16 228.449   9
  -1 -36   6 1587.15 200.381   5
  -1 -36   5 19129.9 1197.37   9
   1 -36  -5 18192.2 1194.73  11
   1 -36  -4 700.031 180.896  11
  -1  36   4 651.083 273.504   2
  -1 -36   4 535.987 184.371   9
  -1 -36   3 2073.70 219.653   9
   1 -36  -3 2028.42 227.896  11
   1  36  -3 1537.13 393.306   2
  -1  36   3 2047.51 340.332   2
   1 -36  -2 2277.22 247.917  11
  -1  36   2 2859.51 375.954   2
   1  36  -2 2879.59 413.664   2
  -1 -36   2 2456.25 238.030   9
  -1  36   1 38245.3 2617.08   2
  -1 -36   1 40154.6 2518.77   9
   1 -36  -1 40185.2 2521.83  11
   1  36  -1 42485.8 2627.39   2
  -1 -36   0 2993.00 304.482  11
  -1  36   0 3329.50 405.838   2
   1  36   0 3099.30 390.355   2
   1 -36   0 3328.18 277.567  11
  -1 -36   0 3132.07 269.384   9
   1  36   1 8829.22 723.326   2
  -1  36  -1 8971.86 757.594   2
  -1 -36  -1 10264.5 648.021  11
  -1 -36  -1 9308.16 632.392   9
  -1 -36  -2 382.717 175.642  11
  -1  36  -2 403.055 305.981   2
   1  36   2 178.487 238.881   2
  -1 -36  -2 309.661 154.395   9
  -1 -36  -3 30396.0 1912.24   9
  -1  36  -3 30006.0 2038.81   2
  -1 -36  -3 30424.0 1919.97  11
  -1 -36  -4 5423.24 387.170   9
  -1  36  -4 5157.60 556.483   2
  -1 -36  -4 5123.42 400.561  11
  -1  36  -5 10780.1 990.555   2
  -1 -36  -5 13038.2 849.325  11
  -1 -36  -5 13020.8 837.059   9
  -1 -36  -6 5569.78 409.051  11
  -1 -36  -6 4971.36 378.782   9
  -1 -36  -7 2333.90 238.697   9
  -1 -36  -7 2340.60 282.109  11
  -1  36  -8 194.013 358.370   2
  -1 -36  -8 238.125 205.790  11
  -1 -36  -8 133.008 169.807   9
  -1 -36  -9 5248.79 405.919  11
  -1 -36  -9 4980.95 386.211   9
  -1 -36 -10 4960.22 374.364   9
  -1 -36 -10 5074.38 408.405  11
  -1 -36 -11 8555.51 573.483  11
  -1 -36 -11 7823.41 553.516   9
  -1 -36 -12 1950.29 242.657  11
  -1 -36 -12 1787.41 209.075   9
  -1 -36 -13 76.3276 173.281  11
  -1 -36 -13 192.229 141.631   9
  -1 -36 -14 330.642 131.886   9
  -1 -36 -14 999.226 168.972  11
  -1 -36 -15 3079.97 242.946  11
  -1 -36 -16 299.218 92.3763  11
  -1 -37  16 362.053 78.2025   9
  -1  37  15 1653.35 140.579   4
  -1 -37  15 1377.67 153.802   9
  -1 -37  14 157.394 138.957   9
   1 -37 -14 236.209 119.955  11
   1 -37 -13 6546.10 451.357  11
   1 -37 -12 3.78948 161.891  11
   1 -37 -11 1385.00 205.631  11
  -1 -37  11 1445.29 179.904   5
   1 -37 -10 75.8366 186.109  11
  -1 -37  10 365.201 152.230   5
   1 -37  -9 6235.68 460.224  11
  -1 -37   9 6422.06 446.923   5
   1 -37  -8 6754.01 439.012  11
  -1 -37   8 5291.02 418.641   5
   1 -37  -7 12093.3 813.189  11
  -1 -37   7 12189.0 804.563   5
  -1 -37   7 12713.9 817.853   9
  -1 -37   6 2785.93 250.633   5
   1 -37  -6 2835.40 266.338  11
  -1 -37   6 2574.85 272.896   9
  -1 -37   5 722.455 188.536   9
   1 -37  -5 153.672 185.409  11
   1  37  -4-63.2313 366.868   2
  -1  37   4 299.843 262.592   2
   1 -37  -4 147.606 169.188  11
  -1 -37   4 354.266 181.704   9
   1  37  -3 64860.9 4229.81   2
  -1  37   3 63305.0 4199.70   2
   1 -37  -3 66978.4 4117.61  11
  -1 -37   3 66073.4 4116.53   9
   1 -37  -2 9104.82 595.539  11
  -1  37   2 7386.12 687.283   2
  -1 -37   2 8727.45 589.236   9
   1  37  -2 8719.95 731.415   2
  -1  37   1 14624.0 1057.14   2
   1  37  -1 13935.7 1042.70   2
   1 -37  -1 14582.3 945.069  11
  -1 -37   1 14546.9 939.066   9
   1 -37   0 9.39503 187.110  11
  -1 -37   0 46.5822 203.925  11
   1  37   0-208.841 296.566   2
  -1  37   0 113.975 287.340   2
  -1 -37   0 80.2482 162.202   9
  -1  37  -1 10390.9 883.382   2
  -1 -37  -1 11470.2 750.596   9
   1  37   1 10831.2 845.160   2
  -1 -37  -1 11887.1 765.983  11
  -1 -37  -2 1081.02 181.839   9
  -1  37  -2 1165.87 375.454   2
  -1 -37  -2 1086.41 203.530  11
  -1 -37  -3 4767.44 353.183   9
  -1  37  -3 4139.15 537.923   2
  -1 -37  -3 4604.08 370.091  11
  -1 -37  -4 5886.03 435.295  11
  -1  37  -4 5300.60 595.377   2
  -1 -37  -4 5765.45 415.742   9
  -1  37  -5 952.703 420.529   2
  -1 -37  -5 704.965 204.487  11
  -1 -37  -5 831.716 177.397   9
  -1 -37  -6 2852.16 296.462  11
  -1 -37  -6 3305.35 271.614   9
  -1  37  -6 2728.08 500.090   2
  -1 -37  -7 21553.6 1371.10  11
  -1 -37  -7 21174.9 1358.74   9
  -1 -37  -8 3283.72 314.772  11
  -1 -37  -8 2788.02 266.519   9
  -1 -37  -9 6275.53 463.677   9
  -1 -37  -9 6918.94 490.295  11
  -1 -37 -10-5.01863 206.047  11
  -1 -37 -10 87.1882 168.418   9
  -1 -37 -11 207.770 203.092  11
  -1 -37 -11 166.082 162.658   9
  -1 -37 -12 634.921 200.620  11
  -1 -37 -12 830.673 165.376   9
   1 -37  13 3348.58 275.629   9
  -1 -37 -13 3673.50 303.665  11
  -1 -37 -13 4092.38 283.738   9
  -1 -37 -14 419.282 116.738   9
  -1 -37 -14 385.386 150.880  11
  -1 -37 -15 489.183 121.454  11
   1  37  16-3.05315 69.7964   4
  -1  38  15 371.538 85.5922   4
  -1 -38  15 403.332 102.144   9
  -1 -38  14 126.772 130.365   9
   1 -38 -14 55.8401 108.686  11
   1 -38 -13 159.921 134.844  11
  -1 -38  13 161.700 149.805   9
   1 -38 -12 5004.09 367.539  11
   1 -38 -11 1128.63 191.580  11
   1 -38 -10 8574.57 595.097  11
  -1 -38  10 8853.28 582.394   5
  -1 -38   9 11.6376 149.504   5
  -1 -38   9 95.2725 196.610   9
   1 -38  -9-99.8933 182.920  11
  -1 -38   8 1129.76 188.262   5
  -1 -38   8 1461.20 223.498   9
   1 -38  -8 1337.97 215.733  11
  -1 -38   7 4.86919 192.364   9
   1 -38  -7-65.9784 180.240  11
   1 -38  -6 3893.46 314.304  11
  -1 -38   6 3341.07 316.798   9
   1  38  -5 1086.78 404.173   2
  -1 -38   5 1399.77 209.955   9
   1 -38  -5 1139.37 201.853  11
   1  38  -4 673.650 395.878   2
  -1  38   4 1240.93 304.933   2
  -1 -38   4 1102.04 194.050   9
   1 -38  -4 862.675 198.649  11
   1  38  -3 106.573 353.327   2
   1 -38  -3 578.509 192.387  11
  -1 -38   3 514.063 177.387   9
  -1  38   3 367.141 300.133   2
   1  38  -2 3838.76 450.793   2
  -1  38   2 4092.52 438.560   2
   1 -38  -2 3650.81 317.992  11
  -1 -38   2 3545.46 311.034   9
  -1  38   1 780.283 340.369   2
  -1 -38   1 806.786 179.490   9
   1  38  -1 637.294 330.133   2
   1 -38  -1 971.824 200.758  11
  -1 -38   0 42798.7 2590.49  11
  -1 -38   0 40825.6 2580.97   9
   1  38   0 40947.4 2677.30   2
   1 -38   0 41336.1 2584.86  11
  -1  38   0 37097.9 2681.62   2
   1  38   1 7114.77 664.142   2
  -1 -38  -1 8892.50 573.986   9
  -1  38  -1 8163.98 720.535   2
  -1 -38  -1 8505.10 595.086  11
  -1  38  -2 766.147 387.327   2
  -1 -38  -2 1504.45 195.192   9
  -1 -38  -2 928.151 209.392  11
  -1  38  -3 1954.83 408.975   2
  -1 -38  -3 1745.83 205.065   9
  -1 -38  -3 1471.31 238.664  11
  -1 -38  -4 12797.0 828.024  11
  -1 -38  -4 12252.0 809.516   9
  -1  38  -4 11365.3 964.454   2
  -1  38  -5 959.246 350.249   2
  -1 -38  -5 507.868 224.841  11
  -1 -38  -5 485.509 172.981   9
  -1 -38  -6 13598.1 837.103  11
  -1 -38  -6 11777.6 815.919   9
  -1  38  -6 12023.4 987.371   2
  -1 -38  -7 630.032 229.042  11
  -1  38  -7 785.040 351.661   2
  -1 -38  -7 904.041 184.498   9
  -1 -38  -8 174.636 175.551   9
  -1 -38  -8 399.013 217.539  11
  -1 -38  -9 41.0706 207.013  11
  -1 -38  -9-4.02144 172.517   9
  -1 -38 -10 10306.0 653.838  11
   1 -38  10 9237.48 628.878   9
  -1 -38 -10 9066.77 628.466   9
   1 -38  11 2221.33 220.652   9
  -1 -38 -11 2550.50 222.048   9
  -1 -38 -11 1949.17 253.773  11
   1 -38  12 4267.50 321.900   9
  -1 -38 -12 3834.26 325.073   9
  -1 -38 -13 434.504 129.089   9
  -1 -38 -13-14.2710 167.770  11
  -1 -38 -14 1193.93 163.946  11
  -1 -38 -15 476.356 109.065  11
  -1 -39  15 554.954 92.0288   9
  -1 -39  14 4516.74 317.061   9
  -1 -39  13 2019.68 198.156   9
   1 -39 -13 1741.73 181.662  11
   1 -39 -12 1903.25 205.195  11
  -1 -39  12 2062.26 214.706   9
   1 -39 -11 182.297 160.689  11
  -1 -39  11-175.142 174.913   9
   1 -39 -10 548.601 179.705  11
  -1 -39  10 171.695 187.618   9
  -1 -39   9 638.479 196.989   9
   1 -39  -9 565.856 189.249  11
   1 -39  -8 4108.14 342.198  11
  -1 -39   8 4391.36 352.205   9
  -1 -39   7 322.099 193.369   9
   1 -39  -7 140.432 189.767  11
   1 -39  -6 7896.88 546.107  11
  -1 -39   6 7751.31 548.003   9
   1  39  -6 7286.60 713.742   2
   1 -39  -5 260.412 185.770  11
   1  39  -5 455.545 323.143   2
  -1 -39   5 250.769 188.599   9
   1 -39  -4 27181.5 1705.30  11
   1  39  -4 24425.2 1825.65   2
  -1 -39   4 27206.8 1703.95   9
   1 -39  -3 1567.47 220.483  11
   1  39  -3 859.494 401.792   2
  -1 -39   3 1642.84 215.982   9
  -1  39   3 1261.32 332.587   2
   1  39  -2 49082.6 3174.10   2
  -1 -39   2 49035.8 3056.41   9
  -1  39   2 47966.4 3154.90   2
   1 -39  -2 48815.0 3058.14  11
   1  39  -1 7941.50 658.861   2
  -1 -39   1 7686.90 538.180  11
  -1  39   1 7073.89 659.371   2
   1 -39  -1 7142.78 524.423  11
  -1 -39   1 7685.50 521.454   9
  -1 -39   0 139.099 170.258   9
   1 -39   0-156.305 186.242  11
  -1 -39   0 43.2775 209.611  11
   1  39   0 630.742 315.098   2
  -1  39   0 579.581 353.747   2
   1 -39   1 2435.20 259.449  11
  -1  39  -1 2213.86 384.073   2
  -1 -39  -1 2818.83 249.288   9
  -1 -39  -1 2576.02 292.748  11
  -1 -39  -2 12150.2 789.059   9
  -1 -39  -2 11796.8 801.734  11
  -1  39  -2 12378.8 937.077   2
  -1 -39  -3 4230.20 335.067   9
  -1 -39  -3 4333.30 367.976  11
  -1  39  -3 4897.51 541.142   2
  -1 -39  -4 1843.86 215.961   9
  -1 -39  -4 2185.84 272.802  11
  -1 -39  -5 960.329 192.059   9
  -1 -39  -5 1173.44 239.390  11
  -1  39  -5 566.219 412.333   2
  -1  39  -6 5888.28 620.153   2
  -1 -39  -6 5583.28 404.769   9
  -1 -39  -6 5327.64 435.262  11
  -1 -39  -7 2345.32 284.329  11
  -1 -39  -7 2341.18 238.606   9
  -1 -39  -8 18689.5 1197.61   9
  -1 -39  -8 18820.1 1214.89  11
  -1 -39  -9 9410.16 594.592  11
  -1 -39  -9 7773.71 571.193   9
  -1 -39 -10 808.808 168.409   9
  -1 -39 -10 805.354 210.618  11
  -1 -39 -11-143.964 144.730   9
  -1 -39 -11 318.362 194.923  11
  -1 -39 -12 3765.61 298.752   9
  -1 -39 -12 4428.12 325.649  11
  -1 -39 -13 1339.54 182.222  11
  -1 -39 -14 567.864 131.702  11
  -1 -39 -15 710.472 102.255  11
  -1 -40  14-101.403 102.480   9
   1 -40 -13 972.509 139.345  11
  -1 -40  13 1110.78 153.641   9
   1 -40 -12 192.967 139.110  11
  -1 -40  12-74.1236 149.816   9
  -1 -40  11 8473.26 561.060   9
   1 -40 -11 8045.17 554.800  11
   1 -40 -10 119.016 170.774  11
  -1 -40  10 197.275 183.810   9
  -1 -40   9 1256.95 210.516   9
   1 -40  -9 1033.45 200.326  11
   1 -40  -8 1390.03 210.588  11
  -1 -40   8 1271.42 221.237   9
  -1 -40   7 7900.05 572.057   9
   1 -40  -7 8567.10 571.618  11
   1  40  -6 140.543 388.782   2
   1 -40  -6 140.612 184.358  11
  -1 -40   6 312.228 197.336   9
   1 -40  -5 12293.0 839.860  11
  -1 -40   5 13143.3 840.816   9
   1  40  -5 12979.7 996.301   2
   1  40  -4 224.877 359.548   2
  -1 -40   4 152.481 182.227   9
   1 -40  -4 181.176 181.987  11
   1  40  -3 1858.36 386.855   2
   1 -40  -3 1180.72 207.647  11
  -1  40   3 1508.67 329.581   2
  -1 -40   3 1366.07 205.950   9
   1 -40  -2 148.943 183.810  11
  -1  40   2 37.4450 310.157   2
   1  40  -2 182.248 326.510   2
  -1 -40   2-90.0471 175.396   9
   1 -40  -1 10867.3 706.262  11
  -1 -40   1 10072.7 698.016   9
  -1 -40   1 10472.1 721.200  11
   1  40  -1 10979.2 828.216   2
  -1  40   1 10396.6 821.586   2
  -1 -40   0 752.362 182.585   9
   1 -40   0 582.276 204.815  11
   1  40   0 673.025 299.965   2
  -1 -40   0 653.768 237.620  11
  -1  40   0 1161.15 354.851   2
  -1  40  -1 13238.9 1047.89   2
  -1 -40  -1 14302.6 910.155   9
  -1 -40  -1 14269.8 928.748  11
   1 -40   1 13655.3 918.633  11
  -1 -40  -2 737.458 208.063  11
  -1 -40  -2 940.749 183.662   9
  -1  40  -2 959.927 362.369   2
  -1  40  -3 2346.86 443.100   2
  -1 -40  -3 1763.30 209.752   9
  -1 -40  -3 1889.14 260.488  11
  -1  40  -4 1374.36 421.481   2
  -1 -40  -4 890.471 238.387  11
  -1 -40  -4 844.126 179.204   9
  -1 -40  -5 8527.77 586.930   9
  -1 -40  -5 9380.25 610.874  11
  -1 -40  -6-137.858 217.173  11
  -1 -40  -6 261.313 170.361   9
  -1 -40  -7 4354.17 354.943  11
  -1 -40  -7 3865.70 325.282   9
  -1 -40  -8 107.054 213.595  11
  -1 -40  -8 78.2741 162.522   9
  -1 -40  -9 8100.90 564.739   9
  -1 -40  -9 8687.18 589.368  11
  -1 -40 -10 789.306 200.003  11
  -1 -40 -10 853.828 165.041   9
  -1 -40 -11 9749.26 678.180   9
  -1 -40 -11 11556.5 699.963  11
  -1 -40 -12 292.324 169.939  11
  -1 -40 -12 2.55481 119.016   9
  -1 -40 -13-18.3832 142.461  11
  -1 -40 -14 533.254 119.927  11
  -1  41  14 350.230 72.4455   4
  -1 -41  14 611.302 95.5273   9
  -1 -41  13 3113.73 240.422   9
   1 -41 -12 1723.42 170.320  11
  -1 -41  12 1506.55 185.757   9
  -1 -41  11 117.755 155.733   9
   1 -41 -11 285.307 148.935  11
   1 -41 -10 1509.06 194.896  11
  -1 -41  10 1267.55 201.563   9
  -1 -41   9 5636.86 422.666   9
   1 -41  -9 5803.52 417.098  11
   1 -41  -8 2617.53 254.478  11
  -1 -41   8 2311.37 260.033   9
  -1 -41   7 4110.00 329.150   9
   1 -41  -7 3608.78 322.131  11
  -1 -41   6 2586.76 264.586   9
   1 -41  -6 2369.25 258.076  11
   1 -41  -5 1100.89 200.883  11
  -1 -41   5 1139.72 204.939   9
  -1 -41   4 2366.78 246.733   9
   1  41  -4 2069.26 438.569   2
   1 -41  -4 2214.73 249.855  11
   1  41  -3 23621.9 1815.51   2
  -1 -41   3 28134.4 1708.60   9
   1 -41  -3 26667.3 1708.33  11
  -1 -41   2 3490.91 294.197   9
   1  41  -2 3050.33 434.450   2
   1 -41  -2 3722.72 300.513  11
   1 -41  -1 16455.7 1076.58  11
  -1  41   1 17695.6 1194.16   2
  -1 -41   1 16060.8 1082.03  11
  -1 -41   1 16973.4 1069.54   9
   1  41  -1 15823.7 1189.60   2
  -1  41   0 889.924 329.364   2
  -1 -41   0 520.153 228.875  11
  -1 -41   0 384.619 174.418   9
   1 -41   0 278.332 187.785  11
  -1 -41  -1 17883.3 1175.33   9
   1 -41   1 17575.0 1183.32  11
  -1 -41  -1 19475.0 1191.09  11
  -1  41  -1 19719.1 1322.10   2
  -1  41  -2 2147.84 439.595   2
  -1 -41  -2 2633.30 279.170  11
  -1 -41  -2 2333.03 245.034   9
  -1 -41  -3 4202.53 359.659  11
  -1 -41  -3 4078.26 326.633   9
  -1  41  -3 3844.47 482.435   2
  -1  41  -4 2963.97 461.985   2
  -1 -41  -4 3932.00 313.618   9
  -1 -41  -4 3953.93 349.520  11
  -1 -41  -5 2176.51 229.983   9
  -1 -41  -5 2170.06 266.761  11
  -1 -41  -6 388.746 176.889   9
  -1 -41  -6 278.544 209.955  11
  -1 -41  -7 6835.33 483.740   9
  -1 -41  -7 7153.83 510.311  11
  -1 -41  -8 6727.09 480.530   9
  -1 -41  -8 7336.75 506.972  11
  -1 -41  -9 1152.28 182.626   9
  -1 -41  -9 1244.45 226.008  11
  -1 -41 -10 122.187 195.114  11
  -1 -41 -10 218.314 146.543   9
  -1 -41 -11 855.978 183.598  11
  -1 -41 -11 381.270 137.269   9
  -1 -41 -12 3865.11 302.291  11
  -1 -41 -13 1503.37 173.438  11
  -1 -41 -14 1287.71 134.871  11
  -1 -42  14 173.523 70.2483   9
  -1 -42  13-32.4702 104.573   9
   1 -42 -12 5279.48 366.324  11
  -1 -42  12 5459.79 373.248   9
   1 -42 -11 243.401 136.938  11
  -1 -42  11 249.393 150.232   9
   1 -42 -10 5041.14 366.597  11
  -1 -42  10 4996.62 373.283   9
  -1 -42   9-161.035 171.707   9
   1 -42  -9 190.535 164.804  11
  -1 -42   8 3968.76 329.051   9
   1 -42  -8 4025.97 323.939  11
   1 -42  -7-96.7810 187.612  11
  -1 -42   7 206.955 184.304   9
  -1 -42   6 10629.1 713.752   9
   1 -42  -6 10678.2 711.432  11
  -1 -42   5 3611.83 313.346   9
   1 -42  -5 3729.26 315.430  11
  -1 -42   4 7529.28 505.790   9
   1 -42  -4 6739.30 504.974  11
  -1 -42   3 1274.16 202.453   9
   1 -42  -3 1024.04 213.753  11
   1  42  -3 1390.11 380.518   2
   1 -42  -2 749.302 205.022  11
  -1 -42   2 825.233 183.754   9
   1  42  -2 451.182 347.513   2
  -1  42   2 965.997 301.758   2
  -1 -42   2 634.956 228.021  11
   1  42  -1 6593.82 639.144   2
   1 -42  -1 7761.73 535.777  11
  -1 -42   1 7181.24 525.097   9
  -1 -42   1 8343.22 560.794  11
  -1  42   1 7886.68 678.591   2
   1 -42   0 28521.6 1861.24  11
  -1 -42   0 29632.0 1867.08  11
  -1  42   0 29146.5 1981.01   2
  -1 -42   0 29961.6 1854.38   9
   1 -42   1 2954.69 288.208  11
  -1 -42  -1 3014.90 298.115  11
  -1  42  -1 2010.81 396.996   2
  -1 -42  -1 2867.22 259.627   9
   1 -42   2 153.789 199.293  11
  -1  42  -2-43.9342 306.011   2
  -1 -42  -2 318.753 176.339   9
  -1 -42  -2 59.8759 224.396  11
  -1  42  -3 272.653 366.994   2
  -1 -42  -3 48.6328 217.625  11
  -1 -42  -3 184.405 172.485   9
  -1 -42  -4 5183.64 415.208  11
  -1 -42  -4 4940.29 376.323   9
  -1 -42  -5 586.513 219.102  11
  -1 -42  -5 505.796 176.275   9
  -1 -42  -6 13193.7 876.789  11
  -1 -42  -6 13181.8 857.224   9
  -1 -42  -7-5.02710 206.947  11
  -1 -42  -7 206.847 156.605   9
  -1 -42  -8 173.972 208.667  11
  -1 -42  -8 483.477 166.338   9
  -1 -42  -9 2505.09 257.658  11
  -1 -42  -9 2212.23 213.962   9
  -1 -42 -10 9926.21 662.164  11
  -1 -42 -10 9750.89 639.621   9
  -1 -42 -11 981.540 183.195  11
  -1 -42 -12 3723.17 289.929  11
  -1 -42 -13 90.0472 116.433  11
  -1 -42 -14 149.614 82.0072  11
  -1 -43  13 1895.12 154.356   9
  -1 -43  12 316.850 120.134   9
   1 -43 -11 164.782 127.584  11
  -1 -43  11 100.721 134.984   9
  -1 -43  10 1121.25 173.371   9
   1 -43 -10 1124.12 165.563  11
   1 -43  -9 4223.90 321.165  11
  -1 -43   9 4069.29 326.812   9
  -1 -43   8 3085.92 268.280   9
   1 -43  -8 2822.89 267.195  11
  -1 -43   7 2043.19 243.100   9
   1 -43  -7 2478.34 245.224  11
  -1 -43   6 746.646 187.272   9
   1 -43  -6 538.295 189.127  11
  -1 -43   5 1561.02 220.405   9
   1 -43  -5 1642.20 225.277  11
  -1 -43   4 5021.70 358.935   9
   1 -43  -4 4105.99 356.316  11
  -1 -43   3 4452.10 357.593   9
   1 -43  -3 4658.53 367.098  11
  -1 -43   2 4952.85 376.944   9
  -1 -43   2 5325.98 415.334  11
   1 -43  -2 4790.96 385.453  11
  -1  43   1 729.266 306.689   2
   1 -43  -1 126.453 188.585  11
  -1 -43   1 459.450 180.025   9
  -1 -43   1 251.815 226.738  11
  -1 -43   0-72.0885 237.344  11
  -1  43   0-249.758 303.644   2
   1 -43   0-103.625 198.928  11
  -1 -43   0 209.539 168.313   9
   1 -43   1 13569.9 888.411  11
  -1  43  -1 12978.6 1023.30   2
  -1 -43  -1 13418.9 879.194   9
  -1 -43  -1 13613.5 898.294  11
  -1 -43  -2 2730.11 257.885   9
   1 -43   2 2663.86 287.759  11
  -1 -43  -2 2895.49 305.666  11
  -1 -43  -3 21813.5 1371.64  11
  -1 -43  -3 20972.7 1355.85   9
  -1 -43  -4 2548.23 238.944   9
  -1 -43  -4 2324.92 292.208  11
  -1 -43  -5 1227.33 228.100  11
  -1 -43  -5 1001.27 180.566   9
  -1 -43  -6 96.1996 208.193  11
  -1 -43  -6 176.595 155.521   9
  -1 -43  -7 7081.59 499.301  11
  -1 -43  -7 6691.74 473.152   9
  -1 -43  -8 1649.03 239.470  11
  -1 -43  -8 1843.53 193.794   9
  -1 -43  -9 8152.47 518.496  11
  -1 -43  -9 6843.42 488.918   9
  -1 -43 -10 109.019 181.571  11
  -1 -43 -11 1213.40 186.129  11
  -1 -43 -12 329.665 138.462  11
  -1 -43 -13 2392.29 192.408  11
  -1 -44  13 536.677 81.3442   9
  -1 -44  12 683.973 115.634   9
  -1 -44  11 4836.49 339.128   9
  -1 -44  10 33.9844 135.179   9
   1 -44 -10 186.480 133.104  11
  -1 -44   9 1241.11 177.734   9
   1 -44  -9 1278.62 179.804  11
   1 -44  -8-71.4678 165.258  11
  -1 -44   8 11.2786 161.456   9
   1 -44  -7 5301.69 374.593  11
  -1 -44   7 4599.14 370.411   9
  -1 -44   6 1729.65 220.564   9
   1 -44  -6 1948.90 227.434  11
   1 -44  -5 19380.4 1221.79  11
  -1 -44   5 18713.1 1218.44   9
  -1 -44   4 2006.65 230.017   9
   1 -44  -4 2252.11 247.203  11
   1 -44  -3 973.292 202.087  11
  -1 -44   3 1133.61 243.944  11
  -1 -44   3 854.923 196.071   9
   1 -44  -2 10629.2 710.213  11
  -1 -44   2 10943.9 724.744  11
  -1 -44   2 10230.8 703.070   9
   1 -44  -1 11879.6 791.672  11
  -1 -44   1 11902.7 784.944   9
  -1 -44   1 12004.4 807.369  11
   1 -44   0 447.128 201.373  11
  -1 -44   0 280.127 172.439   9
  -1 -44   0 279.637 220.031  11
   1 -44   1 7369.91 515.552  11
  -1 -44  -1 7264.89 528.772  11
  -1 -44  -1 7071.85 499.625   9
  -1 -44  -2 527.667 174.905   9
   1 -44   2 599.371 202.401  11
  -1 -44  -2 531.563 215.899  11
  -1 -44  -3 37.1321 215.067  11
   1 -44   3 85.3519 203.936  11
  -1 -44  -3 35.8185 169.307   9
  -1 -44  -4 2267.99 277.227  11
  -1 -44  -4 2070.40 225.147   9
  -1 -44  -5 5788.38 423.521   9
  -1 -44  -5 6207.68 451.026  11
  -1 -44  -6 885.161 217.873  11
  -1 -44  -6 395.606 161.709   9
  -1 -44  -7 5945.52 423.415   9
  -1 -44  -7 6454.36 456.437  11
  -1 -44  -8 186.485 188.414  11
  -1 -44  -9 1724.34 225.512  11
  -1 -44 -10 4711.06 354.959  11
  -1 -44 -11 6086.00 422.043  11
  -1 -44 -12 43.2036 117.548  11
  -1 -44 -13 110.737 86.5208  11
  -1 -45  12 1612.97 138.278   9
  -1 -45  11 216.586 111.053   9
   1 -45 -10 536.087 129.487  11
  -1 -45  10 970.800 140.737   9
   1 -45  -9 753.843 153.963  11
  -1 -45   9 1066.37 163.061   9
  -1 -45   8 5380.80 397.407   9
   1 -45  -8 5851.90 400.217  11
  -1 -45   7 831.999 168.983   9
   1 -45  -7 421.831 171.822  11
  -1 -45   6 782.514 174.910   9
   1 -45  -6 859.274 187.279  11
  -1 -45   5-40.3668 166.987   9
   1 -45  -5-89.3662 175.801  11
  -1 -45   4 9806.74 674.867   9
   1 -45  -4 10442.1 679.220  11
   1 -45  -3 362.652 185.131  11
  -1 -45   3 136.403 174.996   9
  -1 -45   3 404.808 233.074  11
  -1 -45   2 13873.1 906.162   9
  -1 -45   2 14326.2 930.034  11
   1 -45  -2 13768.1 912.754  11
  -1 -45   1 2342.73 232.418   9
   1 -45  -1 2094.40 249.503  11
  -1 -45   1 1952.95 275.614  11
   1 -45   0-109.490 193.433  11
  -1 -45   0 52.6809 168.596   9
  -1 -45   0 140.287 232.328  11
  -1 -45  -1 806.159 227.125  11
   1 -45   1 617.428 214.159  11
  -1 -45  -1 983.015 179.984   9
  -1 -45  -2 13222.1 878.568  11
  -1 -45  -2 13335.5 858.989   9
   1 -45   2 13026.8 872.496  11
  -1 -45  -3 10.3996 219.393  11
  -1 -45  -3 87.8636 156.921   9
   1 -45   3 92.6320 196.914  11
  -1 -45  -4 5058.57 368.501   9
   1 -45   4 4990.77 393.069  11
  -1 -45  -4 5038.73 402.794  11
  -1 -45  -5-10.5959 144.540   9
  -1 -45  -5 493.273 211.441  11
  -1 -45  -6 33.1757 200.661  11
  -1 -45  -7 238.909 194.655  11
  -1 -45  -8 8716.26 595.770  11
  -1 -45  -9 171.207 173.924  11
  -1 -45 -10 2215.96 219.230  11
  -1 -45 -11-189.358 131.606  11
  -1 -45 -12 2623.83 205.195  11
  -1 -46  11 2902.87 213.800   9
  -1 -46  10 3174.87 241.695   9
   1 -46  -9 314.463 128.954  11
  -1 -46   9 349.323 133.927   9
   1 -46  -8 370.842 147.325  11
  -1 -46   8 219.575 144.832   9
   1 -46  -7 793.420 162.729  11
  -1 -46   7 338.891 159.501   9
   1 -46  -6 8157.81 569.836  11
  -1 -46   6 8725.55 570.381   9
   1 -46  -5 8533.92 599.735  11
  -1 -46   5 9176.61 596.073   9
   1 -46  -4 8722.47 622.989  11
  -1 -46   4 9366.42 619.893   9
  -1 -46   4 9783.39 645.946  11
  -1 -46   3 1770.45 203.994   9
  -1 -46   3 1432.15 253.987  11
   1 -46  -3 1411.89 217.578  11
  -1 -46   2 3118.54 293.113  11
   1 -46  -2 2750.82 267.376  11
  -1 -46   2 2272.70 246.193   9
  -1 -46   1 18981.8 1172.69  11
  -1 -46   1 17512.8 1148.71   9
   1 -46  -1 17800.6 1158.01  11
  -1 -46   0 5637.43 438.502  11
  -1 -46   0 5749.32 409.160   9
   1 -46   0 5447.51 422.014  11
   1 -46   1 751.251 204.367  11
  -1 -46  -1 907.465 236.554  11
  -1 -46  -1 588.035 164.464   9
  -1 -46  -2 3468.83 314.362  11
  -1 -46  -2 2784.49 263.666   9
   1 -46   2 3103.45 287.150  11
   1 -46   3 924.293 205.483  11
  -1 -46  -3 1132.74 225.401  11
  -1 -46  -3 550.636 158.175   9
   1 -46   4 1672.79 226.577  11
  -1 -46  -4 1402.05 239.183  11
   1 -46   5 2670.87 274.954  11
  -1 -46  -5 2819.15 287.708  11
  -1 -46  -6 8738.22 603.297  11
  -1 -46  -7 2817.48 271.614  11
  -1 -46  -8 47.1788 177.244  11
  -1 -46  -9 1169.50 189.694  11
  -1 -46 -10 2427.71 216.937  11
  -1 -46 -11 1879.29 177.052  11
  -1 -46 -12 305.774 91.8612  11
  -1 -47  10-95.7267 95.5798   9
  -1 -47   9 4756.74 332.772   9
  -1 -47   8 991.968 147.550   9
   1 -47  -8 781.009 147.713  11
  -1 -47   7 1852.79 197.103   9
   1 -47  -7 1909.44 201.308  11
   1 -47  -6 187.227 152.120  11
  -1 -47   6 168.627 148.657   9
  -1 -47   5 804.761 169.357   9
   1 -47  -5 1039.61 185.497  11
  -1 -47   5 1295.05 240.095  11
  -1 -47   4 54.5926 158.137   9
  -1 -47   4 90.4355 222.189  11
   1 -47  -4 64.2657 172.141  11
   1 -47  -3 13308.8 885.390  11
  -1 -47   3 13792.2 900.899  11
  -1 -47   3 13681.2 878.783   9
  -1 -47   2 1562.50 197.937   9
  -1 -47   2 1693.68 251.247  11
   1 -47  -2 1667.21 217.151  11
  -1 -47   1 1133.10 232.568  11
   1 -47  -1 884.666 204.348  11
  -1 -47   1 837.192 174.997   9
   1 -47   0 1060.58 199.029  11
  -1 -47   0 810.689 171.774   9
  -1 -47   0 918.418 234.472  11
  -1 -47  -1 2273.11 258.351  11
   1 -47   1 1709.82 232.702  11
  -1 -47  -2 597.407 214.348  11
   1 -47   2 560.992 196.516  11
  -1 -47  -3 15108.7 985.152  11
   1 -47   3 15012.9 980.252  11
  -1 -47  -4 585.034 210.964  11
   1 -47   4 304.204 187.494  11
   1 -47   5 1203.24 208.460  11
  -1 -47  -5 1358.33 223.476  11
  -1 -47  -6-107.283 194.375  11
   1 -47   6 86.0229 173.353  11
  -1 -47  -7 5742.78 422.411  11
  -1 -47  -8 255.245 170.925  11
  -1 -47  -9 4039.15 306.820  11
  -1 -47 -10 276.326 128.882  11
   1 -47  11 236.382 97.4369  11
  -1 -47 -11 322.527 105.596  11
  -1 -48  12 2335.58 173.489  11
  -1 -48  11 2075.46 178.470  11
  -1 -48   8 121.979 117.744   9
   1 -48  -7 1417.97 166.491  11
  -1 -48   7 1089.12 215.027  11
  -1 -48   7 1360.33 161.825   9
   1 -48  -6 3480.27 279.309  11
  -1 -48   6 3752.58 277.361   9
  -1 -48   6 3260.63 314.990  11
  -1 -48   5 8164.51 603.834  11
  -1 -48   5 8656.29 578.549   9
   1 -48  -5 9118.40 583.959  11
  -1 -48   4 9248.54 596.600   9
  -1 -48   4 9499.55 627.061  11
   1 -48  -4 8359.03 602.471  11
   1 -48  -3 1271.75 196.558  11
  -1 -48   3 1569.75 230.728  11
  -1 -48   3 1147.37 181.717   9
   1 -48  -2 4048.03 328.245  11
  -1 -48   2 3851.38 312.133   9
  -1 -48   2 4541.64 358.227  11
  -1 -48   1 5790.43 430.699  11
   1 -48  -1 5314.73 406.557  11
   1 -48   0 9579.82 636.729  11
  -1 -48   0 9257.43 647.701  11
   1 -48   1 684.422 193.233  11
  -1 -48  -1 1096.29 229.406  11
   1 -48   2 297.329 182.324  11
  -1 -48  -2 300.741 216.332  11
   1 -48   3 109.543 176.266  11
  -1 -48  -3 116.286 205.547  11
  -1 -48  -4 4585.53 358.431  11
   1 -48   4 4257.47 346.609  11
  -1 -48  -5 3341.26 286.550  11
   1 -48   5 2834.25 274.491  11
   1 -48   6 7647.08 526.998  11
  -1 -48  -6 7698.74 530.520  11
  -1 -48  -7 1835.71 209.866  11
   1 -48   7 1423.86 196.044  11
  -1 -48  -8 264.173 154.271  11
   1 -48   8-72.6360 143.133  11
   1 -48   9 958.468 143.447  11
  -1 -48  -9 795.255 153.835  11
  -1 -48 -10 2685.51 216.536  11
   1 -48  10 2772.24 211.977  11
  -1 -48 -11 944.054 106.993  11
   1 -48  11 762.746 96.7273  11
  -1 -49  11 294.292 96.9717  11
  -1 -49  10 2553.42 214.640  11
  -1 -49   9 243.416 139.579  11
  -1 -49   8 6310.84 441.787  11
   1 -49  -7 102.425 121.833  11
  -1 -49   7 196.851 169.496  11
  -1 -49   6 212.225 178.426  11
   1 -49  -6 378.885 139.197  11
   1 -49  -5-39.2246 142.965  11
  -1 -49   5-25.9062 189.771  11
   1 -49  -4 6432.89 455.354  11
  -1 -49   4 6784.14 481.302  11
   1 -49  -3 1904.00 219.517  11
  -1 -49   3 2688.85 260.804  11
  -1 -49   2 7819.99 526.698  11
   1 -49  -2 6981.56 502.822  11
   1 -49  -1 829.839 189.944  11
  -1 -49   1 1099.18 222.451  11
  -1 -49   0 289.082 206.428  11
   1 -49   0-11.9159 168.680  11
   1 -49   1 1713.24 209.760  11
  -1 -49  -1 1292.06 225.785  11
   1 -49   2 6546.02 463.808  11
  -1 -49  -2 6628.20 475.697  11
   1 -49   3 365.008 173.852  11
  -1 -49  -3 461.789 194.243  11
  -1 -49  -4 4847.19 364.893  11
   1 -49   4 4446.90 352.725  11
  -1 -49  -5 668.674 184.464  11
   1 -49   5 499.106 169.065  11
   1 -49   6 82.6116 154.639  11
  -1 -49  -6 168.416 173.375  11
   1 -49   7 469.183 143.561  11
  -1 -49  -7 64.8895 160.157  11
   1 -49   8 3645.91 278.522  11
  -1 -49  -8 3791.32 284.160  11
  -1 -49  -9 1567.34 163.975  11
   1 -49   9 1554.86 156.316  11
  -1 -49 -10 1129.76 120.816  11
   1 -49  10 920.866 113.155  11
  -1 -50  11 2716.45 192.957  11
  -1 -50  10 718.754 118.160  11
  -1 -50   9 285.957 132.526  11
  -1 -50   8-123.170 149.695  11
  -1 -50   7 5004.40 366.897  11
  -1 -50   6 1105.66 188.072  11
   1 -50  -6 1073.78 143.259  11
  -1 -50   5 7322.62 496.002  11
   1 -50  -5 6827.45 471.552  11
   1 -50  -4 1797.26 192.012  11
  -1 -50   4 1807.05 234.100  11
  -1 -50   3 617.634 194.655  11
   1 -50  -3 262.600 151.844  11
  -1 -50   2 1725.96 234.509  11
   1 -50  -2 1768.55 200.593  11
  -1 -50   1 7712.42 523.671  11
   1 -50  -1 7139.75 506.121  11
  -1 -50   0 883.715 211.905  11
   1 -50   0 593.567 172.466  11
   1 -50   1 5371.48 408.936  11
  -1 -50  -1 6147.50 425.637  11
  -1 -50  -2 2358.13 257.116  11
   1 -50   2 2398.56 233.523  11
   1 -50   3 227.479 161.056  11
  -1 -50  -3 456.825 188.782  11
  -1 -50  -4 884.536 185.069  11
   1 -50   4 799.213 169.002  11
  -1 -50  -5 7344.60 503.830  11
   1 -50   5 7183.45 492.735  11
   1 -50   6 1676.28 185.027  11
  -1 -50  -6 1748.09 199.240  11
  -1 -50  -7 2980.17 236.162  11
   1 -50   7 2493.35 223.431  11
  -1 -50  -8 291.629 128.309  11
   1 -50   8 224.567 116.627  11
  -1 -50  -9 570.322 113.042  11
   1 -50   9 471.785 98.9798  11
  -1 -50 -10 504.568 85.5981  11
  -1 -51  10 755.209 98.1723  11
  -1 -51   9 2527.42 203.117  11
  -1 -51   8 1345.82 159.525  11
  -1 -51   7 1394.28 179.137  11
  -1 -51   6 556.958 167.086  11
  -1 -51   5 914.057 180.926  11
   1 -51  -4 2232.59 205.811  11
  -1 -51   4 2552.66 245.333  11
  -1 -51   3 11437.4 715.470  11
   1 -51  -3 10345.3 698.886  11
   1 -51  -2 4342.55 325.239  11
  -1 -51   2 4587.41 351.615  11
  -1 -51   1 2465.23 250.214  11
   1 -51  -1 2394.10 222.874  11
   1 -51   0 326.751 151.473  11
  -1 -51   0 147.526 184.879  11
  -1 -51  -1 863.554 191.345  11
   1 -51   1 774.318 162.555  11
   1 -51   2 3316.88 266.089  11
  -1 -51  -2 3075.24 286.316  11
  -1 -51  -3 2771.59 258.273  11
   1 -51   3 2674.75 237.688  11
   1 -51   4 1903.86 195.388  11
  -1 -51  -4 1828.89 216.935  11
  -1 -51  -5 209.756 157.744  11
   1 -51   5 176.803 135.217  11
  -1 -51  -6 55.7512 143.849  11
   1 -51   6 156.123 127.354  11
   1 -51   7 2762.58 213.846  11
  -1 -51  -7 2628.09 220.947  11
  -1 -51  -8 1265.98 136.843  11
   1 -51   8 948.564 120.779  11
  -1 -51  -9 2721.56 199.327  11
  -1 -52   9-22.4355 85.1962  11
  -1 -52   8 480.931 116.851  11
  -1 -52   7 178.638 125.135  11
  -1 -52   6 6107.36 420.271  11
  -1 -52   5 246.214 152.298  11
  -1 -52   4 3354.33 279.362  11
   1 -52  -3-106.751 123.902  11
  -1 -52   3 65.3597 162.626  11
  -1 -52   2 3781.24 316.628  11
   1 -52  -2 4095.98 294.402  11
  -1 -52   1 1854.56 210.809  11
   1 -52  -1 1482.70 174.842  11
   1 -52   0 14060.2 945.610  11
  -1 -52   0 15991.5 960.397  11
  -1 -52  -1 797.571 181.949  11
   1 -52   1 457.763 144.551  11
  -1 -52  -2 228.287 168.349  11
   1 -52   2 260.248 137.697  11
  -1 -52  -3 191.134 161.504  11
   1 -52   3 275.697 134.146  11
  -1 -52  -4 3520.75 283.920  11
   1 -52   4 3488.91 266.634  11
   1 -52   5 745.123 130.641  11
  -1 -52  -5 687.563 150.745  11
   1 -52   6 7921.08 526.332  11
  -1 -52  -6 8271.85 532.920  11
   1 -52   7 15.4573 86.6227  11
  -1 -52  -7-2.35783 109.900  11
  -1 -52  -8 376.862 96.9005  11
  -1 -53   8 1867.93 157.144  11
  -1 -53   7 1058.18 134.602  11
  -1 -53   6 193.074 128.427  11
  -1 -53   5 84.4562 142.173  11
  -1 -53   4 2698.86 236.807  11
  -1 -53   3 6930.81 475.495  11
  -1 -53   2 3751.15 299.872  11
  -1 -53   1 3578.77 276.495  11
   1 -53  -1 3082.85 247.059  11
   1 -53   0 147.212 123.692  11
  -1 -53   0 3.43363 162.262  11
   1 -53   1 1566.21 170.076  11
  -1 -53  -1 1824.09 198.408  11
  -1 -53  -2 903.848 170.227  11
   1 -53   2 812.749 136.571  11
  -1 -53  -3 1486.07 186.633  11
   1 -53   3 1625.77 161.306  11
   1 -53   4 1214.43 142.438  11
  -1 -53  -4 1402.73 168.598  11
  -1 -53  -5 707.480 133.611  11
   1 -53   5 348.957 107.309  11
   1 -53   6 1123.59 121.307  11
  -1 -53  -6 1340.19 143.577  11
  -1 -53  -7 836.384 110.473  11
  -1 -54   7 4092.24 280.925  11
  -1 -54   6 499.388 115.099  11
  -1 -54   5 4792.24 335.759  11
  -1 -54   4 115.131 132.355  11
  -1 -54   3 150.926 139.514  11
  -1 -54   2-159.552 138.491  11
  -1 -54   1 3849.67 296.895  11
  -1 -54   0 165.435 143.758  11
   1 -54   1 7618.14 524.205  11
  -1 -54  -1 8834.40 538.883  11
  -1 -54  -2 348.493 142.212  11
   1 -54   2 265.724 105.061  11
  -1 -54  -3 802.680 142.206  11
   1 -54   3 605.265 111.180  11
   1 -54   4 34.2194 88.6217  11
  -1 -54  -4 117.308 115.236  11
  -1 -54  -5 5503.53 371.204  11
  -1 -54  -6 262.818 93.2951  11
  -1 -55   6 159.240 87.4078  11
  -1 -55   5 388.002 105.442  11
  -1 -55   4 3156.22 238.626  11
  -1 -55   3 1567.31 162.515  11
  -1 -55   2 4482.11 320.972  11
  -1 -55   1 147.182 126.253  11
  -1 -55   0 746.011 137.838  11
  -1 -55  -1 2631.00 218.657  11
  -1 -55  -2 5849.92 395.061  11
  -1 -55  -3 473.866 116.390  11
  -1 -55  -4 581.209 111.406  11
  -1 -55  -5 224.926 88.7570  11
  -1 -56   5 1132.22 112.745  11
  -1 -56   4 1347.64 131.327  11
  -1 -56   3 104.852 100.999  11
  -1 -56   2 1029.48 129.771  11
  -1 -56   1 79.2271 103.911  11
  -1 -56   0 5357.02 361.841  11
  -1 -56  -1 790.430 121.141  11
  -1 -56  -2 638.091 110.490  11
  -1 -56  -3 162.372 92.2547  11
  -1 -56  -4 695.499 94.2277  11
  -1 -57   3 3460.11 238.532  11
  -1 -57   2 290.581 86.0126  11
  -1 -57   1 686.442 100.082  11
  -1 -57   0 334.893 91.1914  11
  -1 -57  -1 897.670 105.537  11
  -1 -57  -2 293.754 80.2182  11
  -2   0  21-10.8841 74.8581   4
  -2   0  20 204.808 131.486   4
  -2   0  19-50.1220 146.858   4
  -2   0  18 2978.54 264.741   4
  -2   0  18 2005.92 217.246   7
   2   0 -17 193.176 234.440  11
  -2   0  17-160.899 225.300   4
  -2   0  17 110.065 163.165   7
  -2   0  16 18622.5 1270.65   7
   2   0 -16 20884.3 1298.25  11
  -2   0  16 21063.9 1284.44   4
   2   0 -15-35.3336 234.087  11
  -2   0  15-86.5694 162.355   7
  -2   0  15 59.1027 219.545   4
   2   0 -15-454.967 427.847   3
  -2   0  14 4388.03 361.020   4
  -2   0  14 4237.92 338.889   7
   2   0 -14 3969.99 368.760  11
  -2   0  13 62.2281 186.099   4
   2   0 -13 77.4833 195.588  11
  -2   0  13-96.6384 200.786   8
  -2   0  12 47591.4 3019.90   4
  -2   0  12 48393.5 3019.54   8
   2   0 -12 49160.0 3025.43  11
  -2   0  11-11.1633 186.709   2
  -2   0  10 15460.1 1038.91   2
  -2   0   9-109.870 171.637   2
   2   0  -9-13.4713 203.479   1
   2   0  -8 14463.2 1004.16   1
  -2   0   8 14951.9 981.352   2
  -2   0   7 131.041 166.115   2
  -2   0   7 154.796 164.337   1
  -2   0   6 84533.3 5305.62   2
  -2   0   6 85684.5 5312.92   1
  -2   0   5-62.1757 131.385   1
  -2   0   5-33.4567 124.853   2
   2   0  -5-80.5303 130.748   1
  -2   0   4 281345. 17518.2   2
  -2   0   4 283685. 17522.0   1
   2   0  -4 283187. 17524.1   1
  -2   0   3 48.1248 88.3297   2
   2   0  -3 124.583 93.1647   1
   2   0  -2 364994. 22602.9   1
   2   0  -1 45.9839 77.4973   1
  -2   0   0 22774.1 1994.82   3
  -2   0   0 31786.3 1997.58   2
  -2   0  -1 32.0329 51.3437   2
  -2   0  -1 40.2292 81.3441   3
   2   0   2 117420. 7177.95   1
  -2   0  -2 118827. 7193.30   3
  -2   0  -2 112705. 7180.47   2
  -2   0  -3 120.168 54.5004   2
  -2   0  -3 166.618 115.361   3
   2   0   3 45.2679 44.5428   1
   2   0   4 6768.43 430.376   1
  -2   0  -4 6409.45 464.615   3
   2   0   5 2.98568 70.6205   1
  -2   0  -5-33.0552 154.016   3
  -2   0  -6 63354.1 3731.65   3
   2   0   6 57706.5 3697.04   1
  -2   0  -7 19.3784 239.884   3
   2   0   7 186.470 104.349   1
  -2   0  -8 51490.2 3268.28   3
  -2   0  -9-52.9782 264.857   3
  -2   0 -10 5392.22 495.423   3
  -2   0 -11-70.9813 147.386  11
  -2   0 -11 36.8493 143.944   9
  -2   0 -11 136.410 294.714   3
  -2   0 -12 477.611 187.619  11
  -2   0 -12 619.277 309.912   3
  -2   0 -13 265.484 362.651   3
   2   0  14 1381.45 203.889   4
  -2   0 -14 784.442 358.690   3
  -2   0 -15 222.748 320.899   3
   2   0  15-146.535 178.984   4
   2   0  16 7973.80 546.048   4
   2   0  17-60.1242 161.678   4
   2   0  18 1180.30 174.917   4
   2   0  19 158.794 110.061   4
   2   0  20 836.973 88.0910   4
  -2   1  21 299.773 75.9818   4
  -2   1  20 1450.18 157.746   4
  -2  -1  20 1321.04 162.680   4
  -2   1  19 802.781 162.301   4
  -2  -1  19 923.408 165.374   4
  -2   1  18 1148.88 215.671   4
  -2   1  18 849.594 161.162   7
  -2  -1  18 836.580 170.769   7
  -2  -1  18 1205.91 214.527   4
  -2   1  17 97.6737 171.131   7
  -2   1  17 68.8168 217.286   4
   2  -1 -17-109.698 239.584  11
  -2  -1  17-9.20572 227.435   4
  -2  -1  17 367.585 180.924   7
   2   1 -17 105.390 236.424  11
  -2   1  16 34.0846 219.890   4
   2   1 -16 183.445 249.552  11
  -2  -1  16-54.6530 190.396   7
   2  -1 -16 274.394 252.592  11
  -2   1  16 98.6401 176.657   7
  -2  -1  16-29.2983 198.268   4
   2   1 -15 8273.96 804.085   3
  -2   1  15 10595.0 658.449   4
  -2  -1  15 9455.26 655.356   4
   2  -1 -15 10316.6 669.758  11
  -2   1  15 9637.94 637.287   7
  -2  -1  15 9134.21 641.946   7
   2   1 -15 9626.50 670.959  11
  -2   1  14 15608.9 1064.20   4
  -2  -1  14 16776.9 1055.24   7
   2   1 -14 15265.4 1071.46  11
   2  -1 -14 16240.4 1078.19  11
  -2   1  14 17838.3 1058.57   7
  -2  -1  14 16358.1 1065.73   4
  -2  -1  13 26941.0 1609.64   7
   2   1 -13 25117.4 1623.21  11
  -2   1  13 25027.7 1616.86   4
  -2  -1  13 24568.5 1612.67   4
  -2   1  13 25204.4 1614.10   8
   2  -1 -13 25931.1 1622.82  11
   2  -1 -12 1289.91 210.046  11
  -2  -1  12 1366.11 204.435   4
  -2   1  12 1523.32 201.898   8
   2   1 -12 1599.70 216.003  11
  -2   1  11 9744.42 691.888   8
  -2   1  11 11141.3 757.232   2
  -2  -1  11 12046.5 759.838   2
  -2  -1  11 10890.5 695.738   4
  -2  -1  10 35656.9 2439.73   2
  -2   1  10 41104.9 2445.39   2
   2   1  -9 25530.3 1686.01   1
   2  -1  -9 27311.3 1705.15   1
  -2  -1   9 25027.1 1661.52   2
  -2   1   9 25707.1 1660.41   2
  -2  -1   8 15196.2 992.406   2
   2   1  -8 13639.3 1005.33   1
  -2   1   8 16086.5 996.547   2
   2  -1  -8 14720.8 1012.62   1
  -2   1   7 10847.8 738.463   1
  -2   1   7 11127.0 730.327   2
  -2  -1   7 10423.8 729.520   2
   2  -1  -6 10699.9 792.351   1
  -2   1   6 12756.8 796.194   1
  -2  -1   6 12034.6 788.303   2
  -2   1   6 12061.5 786.205   2
  -2  -1   6 11805.4 790.457   1
  -2   1   5 10015.6 640.859   2
   2  -1  -5 8855.16 645.080   1
  -2  -1   5 9411.49 641.290   1
  -2  -1   5 10094.6 643.427   2
   2   1  -5 10062.9 649.867   1
  -2   1   5 9097.61 638.204   1
  -2  -1   4 40485.4 2280.54   2
  -2   1   4 35010.7 2276.72   1
   2   1  -4 35775.4 2280.02   1
  -2   1   4 37092.3 2277.17   2
   2  -1  -4 34302.2 2281.82   1
  -2  -1   4 34938.6 2278.68   1
   2   1  -3 257798. 16112.8   1
  -2   1   3 257749. 16109.7   2
  -2  -1   3 267447. 16110.2   2
   2  -1  -3 256472. 16112.3   1
   2   1  -2 14985.6 951.417   1
  -2   1   2 14568.9 950.274   2
   2  -1  -2 15312.2 952.481   1
  -2   1   1 76809.1 4755.72   1
   2   1  -1 74973.0 4757.02   1
  -2  -1   1 83043.2 4755.95   3
   2  -1  -1 71594.9 4755.38   1
  -2  -1   0 35587.0 1873.06   2
   2  -1   0 36752.2 1870.23   1
  -2   1   0 30662.5 1873.12   2
  -2  -1  -1 2017.73 158.002   2
  -2  -1  -1 2870.49 175.002   3
  -2   1  -1 2532.87 166.180   2
   2  -1   1 2292.65 152.089   1
  -2  -1  -2 7116.40 425.478   2
  -2   1  -2 7083.08 433.208   2
  -2  -1  -2 6813.85 444.085   3
  -2   1  -3 25684.5 1775.34   3
   2   1   3 24412.1 1758.42   1
   2  -1   3 28539.1 1753.81   1
  -2  -1  -3 29313.7 1754.74   2
  -2   1  -4 1172.66 148.794   3
   2   1   4 1288.29 110.815   1
  -2  -1  -4 1350.96 159.680   3
   2  -1   4 1185.33 102.437   1
  -2   1  -5 22252.6 1423.15   3
   2   1   5 23003.7 1394.87   1
  -2  -1  -5 22666.8 1421.49   3
   2  -1   5 21309.6 1389.74   1
   2  -1   6 2114.48 164.922   1
   2   1   6 1990.95 172.763   1
  -2   1  -6 1527.46 241.023   3
  -2  -1  -6 1817.93 244.289   3
  -2  -1  -7 138247. 8708.52   3
   2   1   7 158865. 8681.11   1
  -2   1  -8 85562.6 4497.94   3
  -2  -1  -8 60699.9 4472.18   3
  -2   1  -9 15285.4 1145.70   3
  -2  -1  -9 18355.1 1153.32   3
  -2  -1 -10-106.140 293.236   3
  -2   1 -10 45.5796 277.230   3
  -2   1 -11 2383.50 225.679   9
  -2  -1 -11 1873.24 222.160   9
  -2   1 -11 2249.07 379.445   3
  -2   1 -11 2059.01 228.907  11
  -2  -1 -11 2691.40 369.942   3
  -2  -1 -11 2031.81 213.742  11
  -2   1 -12 1984.06 219.798   9
  -2   1 -12 1908.18 387.589   3
  -2   1 -12 1512.74 222.390  11
  -2  -1 -12 1184.78 368.916   3
  -2   1 -13 5679.41 568.340   3
  -2  -1 -13 5943.18 588.458   3
  -2   1 -14 3992.70 532.034   3
  -2  -1 -14 3148.92 515.788   3
   2  -1  14 4085.88 313.508   4
   2  -1  15 1814.52 215.620   4
  -2  -1 -15 1841.04 441.125   3
   2   1  15 1452.95 215.420   4
  -2   1 -15 1772.02 426.527   3
   2  -1  16 239.423 185.048   4
   2   1  16 88.0472 176.804   4
   2  -1  17 1383.95 200.433   4
   2   1  17 1354.64 205.089   4
   2   1  18 3352.53 272.519   4
   2  -1  18 3527.51 272.363   4
   2   1  19 748.852 131.865   4
   2  -1  19 854.763 125.093   4
   2   1  20-52.0812 68.7714   4
  -2   2  21 1177.88 111.054   4
  -2   2  20-154.819 117.805   4
  -2  -2  20-229.939 125.852   4
  -2   2  19 704.912 169.002   4
  -2  -2  19 747.349 161.507   4
  -2   2  18 514.268 146.127   7
  -2   2  18-65.0012 203.661   4
  -2  -2  18 381.825 202.271   4
  -2  -2  18 334.990 151.988   7
   2  -2 -17 6070.69 472.121  11
  -2   2  17 5472.12 428.109   7
  -2  -2  17 6858.23 461.877   4
  -2  -2  17 5661.16 432.870   7
  -2   2  17 7040.73 461.229   4
   2   2 -16-101.040 233.897  11
  -2   2  16 272.201 217.604   4
   2  -2 -16 57.9460 237.577  11
  -2   2  16 63.5539 173.729   7
  -2  -2  16-126.488 166.596   7
  -2  -2  16 215.065 195.592   4
  -2   2  15 15721.4 1001.27   7
   2   2 -15 14119.9 1025.55  11
   2   2 -15 16114.1 1154.27   3
  -2  -2  15 15390.7 1007.67   4
   2  -2 -15 15022.1 1025.32  11
  -2   2  15 16819.2 1013.21   4
  -2  -2  15 15334.5 1003.59   7
   2  -2 -14-359.607 210.186  11
  -2  -2  14-271.437 158.758   7
  -2   2  14-14.2466 166.103   4
   2   2 -14-68.3514 226.363  11
  -2   2  14-131.974 168.528   7
  -2  -2  14 186.087 164.437   4
  -2   2  13 6817.28 498.860   8
  -2  -2  13 6708.74 485.584   7
   2  -2 -13 7583.87 505.266  11
  -2  -2  13 6896.53 502.899   4
   2   2 -13 7332.43 512.448  11
  -2   2  13 7148.13 489.049   4
   2   2 -12 3082.72 290.048  11
   2  -2 -12 3388.66 287.124  11
  -2   2  12 3572.60 285.074   8
  -2  -2  12 3695.39 273.599   4
  -2  -2  11 14431.1 913.136   4
  -2   2  11 13739.3 911.646   8
  -2   2  11 15559.5 978.862   2
  -2  -2  10 622.285 202.834   2
  -2   2  10 253.194 182.369   2
  -2   2   9 9703.13 661.500   2
   2  -2  -9 8325.58 697.771   1
  -2  -2   9 10194.0 671.150   2
   2   2  -9 9150.62 678.199   1
   2   2  -8 9281.46 685.948   1
   2  -2  -8 10058.2 706.292   1
  -2   2   8 9616.63 671.007   2
  -2  -2   8 9736.30 675.025   2
  -2  -2   7 48367.5 3012.07   2
  -2   2   7 45675.1 3013.49   1
  -2   2   7 49370.7 3010.95   2
   2  -2  -6 10205.5 724.108   1
  -2   2   6 11357.6 714.699   2
  -2  -2   6 10243.4 713.898   2
  -2   2   6 10796.3 719.110   1
  -2   2   5 298158. 18069.6   2
  -2  -2   5 310774. 18072.2   2
   2  -2  -5 277656. 18074.6   1
   2   2  -5 275377. 18074.0   1
  -2   2   5 293702. 18073.9   1
  -2   2   4 51536.4 3027.51   2
   2  -2  -4 47509.3 3029.99   1
  -2  -2   4 50540.1 3028.26   2
   2   2  -4 45330.2 3028.40   1
  -2   2   4 46860.4 3027.83   1
  -2  -2   3 826.041 132.090   2
   2   2  -3 678.702 133.490   1
   2  -2  -3 711.333 134.288   1
  -2   2   3 752.925 116.304   2
   2  -2  -2 19575.6 1197.60   1
   2   2  -2 19748.3 1199.41   1
  -2   2   2 17592.3 1196.17   2
  -2  -2   1 17903.9 1125.94   2
  -2   2   1 18696.2 1125.25   1
   2  -2  -1 18617.6 1126.37   1
   2   2  -1 19399.6 1129.24   1
  -2  -2   1 15804.1 1121.14   3
  -2   2   0 27136.0 1671.33   1
  -2  -2   0 24714.8 1672.83   2
   2  -2   0 28261.8 1671.92   1
  -2  -2  -1 2707.66 164.365   2
  -2   2  -1 3041.07 179.382   2
  -2   2  -2 35093.6 2634.72   2
  -2  -2  -2 42805.6 2625.93   2
   2   2   3 16679.3 1078.53   1
  -2  -2  -3 18061.3 1091.75   3
   2   2   4 22270.2 1305.84   1
  -2  -2  -4 18251.3 1319.78   3
  -2  -2  -5 16580.9 1048.33   3
   2   2   5 15945.7 1022.57   1
  -2   2  -5 15892.1 1050.07   3
  -2  -2  -6 3923.79 367.823   3
   2   2   6 4517.75 314.943   1
  -2   2  -6 4819.61 383.776   3
   2   2   7 24463.1 1584.88   1
  -2   2  -7 22819.6 1622.15   3
  -2  -2  -8 2242.50 309.755   3
   2   2   8 2219.51 209.595   1
  -2   2  -8 2690.43 317.095   3
  -2   2  -9 26083.8 1791.90   3
  -2  -2  -9 28569.3 1792.60   3
  -2  -2 -10 1542.28 356.700   3
  -2   2 -10 3459.41 363.639   3
  -2  -2 -11 6260.49 397.969  11
  -2  -2 -11 6277.90 545.143   3
  -2   2 -11 5720.20 545.708   3
  -2   2 -11 6087.65 399.232  11
  -2   2 -12 764.798 199.770   9
  -2   2 -12 250.287 204.093  11
  -2   2 -12 829.169 369.662   3
  -2  -2 -12 990.259 351.766   3
  -2   2 -13 7370.90 507.693  11
  -2   2 -13 6949.35 494.773   9
  -2   2 -13 6090.30 654.547   3
   2  -2  13 6586.08 465.917   4
  -2  -2 -13 6400.19 627.078   3
   2  -2  14 255.393 165.346   4
  -2   2 -14-154.817 370.029   3
  -2  -2 -14 42.8162 317.994   3
   2  -2  15 3159.33 274.902   4
   2   2  15 2964.62 270.739   4
  -2  -2 -15 3123.27 441.029   3
  -2   2 -15 2757.02 444.510   3
   2   2  16 105.512 187.692   4
   2  -2  16 171.637 163.203   4
   2   2  17 6741.81 489.249   4
   2  -2  17 7178.38 482.859   4
  -2  -2 -18 405.053 221.326  11
   2   2  18 28.8676 147.601   4
   2  -2  18-39.7579 142.522   4
   2  -2  19 729.060 121.738   4
   2   2  19 758.341 127.208   4
  -2  -2 -19 883.321 179.921  11
   2   2  20 155.118 69.2023   4
  -2   3  21 37.2012 75.1460   4
  -2  -3  20 1553.10 163.146   4
  -2   3  20 1668.70 163.552   4
  -2   3  19 69.9450 160.948   4
  -2  -3  19 326.796 154.187   4
  -2   3  18 3317.74 288.898   4
  -2   3  18 2888.50 239.399   7
  -2  -3  18 2569.73 252.089   7
  -2  -3  18 3222.31 284.244   4
  -2  -3  17 1168.02 214.333   7
   2  -3 -17 1597.43 269.877  11
  -2   3  17 1861.78 199.447   7
  -2  -3  17 1679.26 243.400   4
  -2   3  17 1982.71 252.656   4
   2   3 -16 745.696 244.633  11
  -2  -3  16 625.991 227.489   4
   2  -3 -16 1051.31 250.882  11
  -2   3  16 683.896 230.859   4
  -2  -3  16 840.326 200.433   7
  -2   3  16 502.955 180.149   7
  -2   3  15 3043.32 276.111   4
   2   3 -15 2643.41 424.338   3
  -2  -3  15 2694.44 281.678   4
  -2   3  15 2646.85 250.804   7
  -2  -3  15 2519.68 262.748   7
   2  -3 -15 3192.55 314.875  11
   2   3 -15 2402.10 310.044  11
  -2  -3  14 37477.7 2323.13   4
  -2   3  14 37105.2 2318.91   4
   2   3 -14 36587.4 2326.81  11
   2   3 -14 34998.5 2439.10   3
  -2  -3  14 35712.8 2311.76   7
  -2   3  14 37287.1 2310.16   7
   2  -3 -14 37739.2 2326.39  11
  -2  -3  13 10830.7 719.825   7
   2  -3 -13 11068.5 738.917  11
   2   3 -13 10667.2 740.088  11
  -2   3  13 11370.4 730.319   8
  -2  -3  13 10935.6 726.579   4
  -2   3  12 529.799 221.589   2
  -2  -3  12 313.363 165.984   8
   2  -3 -12 400.555 179.694  11
  -2   3  12 385.514 176.551   8
  -2  -3  12 433.446 171.605   4
   2   3 -12 432.749 165.891  11
  -2   3  11 4142.24 308.517   8
  -2   3  11 3753.35 371.340   2
  -2  -3  11 4130.78 305.983   8
  -2  -3  11 4202.90 313.131   4
  -2  -3  10 32653.9 2174.04   2
  -2   3  10 35348.0 2177.49   2
  -2   3   9 14282.0 947.795   2
  -2  -3   9 14430.6 952.137   2
   2  -3  -9 13750.2 984.413   1
   2   3  -9 13852.7 965.539   1
   2  -3  -8 68042.6 4692.97   1
  -2  -3   8 80479.5 4678.41   2
   2   3  -8 68443.2 4684.61   1
  -2   3   8 79751.3 4676.27   2
   2   3  -7 629.907 154.737   1
  -2   3   7 495.148 172.342   2
  -2   3   7 457.749 175.989   1
  -2  -3   7 594.438 157.331   2
  -2   3   6 31862.2 2183.47   2
  -2  -3   6 36926.7 2189.34   2
   2  -3  -6 35048.4 2201.88   1
  -2   3   6 35056.0 2193.66   1
   2   3  -5 595.612 137.911   1
  -2   3   5 486.482 139.477   2
  -2   3   5 542.023 144.520   1
  -2  -3   5 393.203 143.045   2
   2  -3  -5 544.897 141.036   1
   2   3  -4 99762.4 5864.31   1
  -2   3   4 87777.9 5854.16   2
  -2  -3   4 96132.6 5857.12   2
   2  -3  -4 93703.4 5861.91   1
  -2   3   4 94938.5 5860.46   1
  -2   3   3 1497.96 161.477   2
   2   3  -3 1397.59 151.322   1
  -2  -3   3 1675.14 160.363   2
   2  -3  -3 1577.42 167.955   1
  -2   3   2 800910. 55706.3   2
  -2   3   2 928699. 55707.7   3
   2  -3  -2 946030. 55709.4   1
   2   3  -2 939352. 55710.7   1
  -2  -3   1 28053.2 1721.91   2
   2  -3  -1 24577.9 1719.76   1
  -2   3   1 25000.1 1719.73   1
  -2  -3   0 45715.0 2836.37   2
  -2  -3   0 44972.0 2834.74   3
  -2   3   0 39283.6 2839.76   2
   2  -3   0 50494.4 2836.38   1
  -2   3   0 46446.2 2834.50   1
  -2  -3  -1 146218. 9174.59   2
  -2   3  -1 134759. 9182.74   2
  -2  -3  -1 163341. 9180.64   3
  -2   3  -2 673868. 45691.5   2
  -2  -3  -2 809973. 45693.3   3
   2   3   3 3389.92 217.628   1
  -2  -3  -3 2428.06 223.509   3
   2   3   4 1859.81 164.601   1
  -2  -3  -4 2327.08 197.500   3
  -2  -3  -5 3974.90 326.878   3
   2   3   5 4161.66 290.310   1
   2   3   6 5549.45 345.601   1
  -2  -3  -6 3474.73 381.698   3
   2   3   7 13003.6 747.339   1
  -2  -3  -7 8432.93 775.690   3
   2   3   8 110882. 6978.66   1
  -2  -3  -8 104212. 7008.75   3
  -2   3  -8 124290. 7023.03   3
  -2   3  -9 910.625 294.294   3
  -2  -3  -9 1224.04 284.456   3
[truncated: 6,825,140 more chars]
